# Supplementary material for: Rare KCND3 Loss-of-Function Mutation Associated With the SCA19/22
Source: Front Mol Neurosci. 2022 Jun 23;15:919199. doi: 10.3389/fnmol.2022.919199 (PMC9261871; doi:10.3389/fnmol.2022.919199)
Supplement: Supplementary file 1 [file Table_1.xlsx]

## Sheet: Sheet1
ID	Gene_type	Symbol	control-1	SCA19/22-1	SCA19/22-2	control-2	geneLength
ENSG00000000003	Known_gene	TSPAN6	628	309	696	635	4072
ENSG00000000005	Known_gene	TNMD	0	15	143	0	1205
ENSG00000000419	Known_gene	DPM1	640	216	258	426	1201
ENSG00000000457	Known_gene	SCYL3	53	18	19	60	6794
ENSG00000000460	Known_gene	C1orf112	89	66	73	68	4851
ENSG00000000971	Known_gene	CFH	1	46	3	0	4211
ENSG00000001036	Known_gene	FUCA2	191	151	114	155	2822
ENSG00000001084	Known_gene	GCLC	76	9	13	62	6931
ENSG00000001167	Known_gene	NFYA	41	45	56	37	3811
ENSG00000001460	Known_gene	STPG1	13	11	9	7	3658
ENSG00000001461	Known_gene	NIPAL3	6	16	13	3	8611
ENSG00000001497	Known_gene	LAS1L	273	140	211	189	5589
ENSG00000001561	Known_gene	ENPP4	6	5	1	14	4644
ENSG00000001617	Known_gene	SEMA3F	2	0	1	0	4456
ENSG00000001629	Known_gene	ANKIB1	26	39	38	35	6546
ENSG00000001630	Known_gene	CYP51A1	248	38	135	132	3293
ENSG00000001631	Known_gene	KRIT1	86	12	18	65	5140
ENSG00000002016	Known_gene	RAD52	17	12	10	25	4774
ENSG00000002330	Known_gene	BAD	192	130	159	176	1530
ENSG00000002549	Known_gene	LAP3	246	431	389	178	2533
ENSG00000002586	Known_gene	CD99	1745	2140	1662	1038	2586
ENSG00000002587	Known_gene	HS3ST1	8	11	14	7	7435
ENSG00000002746	Known_gene	HECW1	0	0	0	1	9553
ENSG00000002822	Known_gene	MAD1L1	15	33	55	122	4325
ENSG00000002834	Known_gene	LASP1	415	356	365	206	6194
ENSG00000002919	Known_gene	SNX11	127	88	101	125	3092
ENSG00000002933	Known_gene	TMEM176A	14	0	0	21	1666
ENSG00000003056	Known_gene	M6PR	1071	419	522	857	3533
ENSG00000003096	Known_gene	KLHL13	24	18	23	31	6983
ENSG00000003137	Known_gene	CYP26B1	1	0	0	3	5015
ENSG00000003147	Known_gene	ICA1	19	21	10	24	3789
ENSG00000003249	Known_gene	DBNDD1	11	12	13	11	3431
ENSG00000003393	Known_gene	ALS2	65	127	88	72	8421
ENSG00000003402	Known_gene	CFLAR	106	8	8	39	21497
ENSG00000003436	Known_gene	TFPI	33	313	154	23	4896
ENSG00000003509	Known_gene	NDUFAF7	33	29	17	31	2752
ENSG00000003756	Known_gene	RBM5	220	130	135	235	5567
ENSG00000003987	Known_gene	MTMR7	4	1	1	5	5613
ENSG00000003989	Known_gene	SLC7A2	31	1	6	15	7905
ENSG00000004059	Known_gene	ARF5	740	465	474	903	1070
ENSG00000004139	Known_gene	SARM1	49	5	3	51	10545
ENSG00000004142	Known_gene	POLDIP2	81	140	128	123	2686
ENSG00000004399	Known_gene	PLXND1	21	8	9	6	7124
ENSG00000004455	Known_gene	AK2	778	522	624	609	8957
ENSG00000004478	Known_gene	FKBP4	113	63	80	106	4913
ENSG00000004487	Known_gene	KDM1A	639	41	71	505	3882
ENSG00000004534	Known_gene	RBM6	235	159	153	236	5500
ENSG00000004660	Known_gene	CAMKK1	4	2	2	2	4488
ENSG00000004700	Known_gene	RECQL	82	141	98	63	3779
ENSG00000004766	Known_gene	VPS50	26	21	29	14	6773
ENSG00000004776	Known_gene	HSPB6	0	2	2	0	1724
ENSG00000004777	Known_gene	ARHGAP33	2	2	3	8	4446
ENSG00000004779	Known_gene	NDUFAB1	1693	803	1125	1209	1558
ENSG00000004799	Known_gene	PDK4	0	1	0	0	3601
ENSG00000004838	Known_gene	ZMYND10	3	7	0	4	1864
ENSG00000004848	Known_gene	ARX	4	0	0	0	2976
ENSG00000004864	Known_gene	SLC25A13	207	94	164	165	3193
ENSG00000004866	Known_gene	ST7	60	45	57	52	5782
ENSG00000004897	Known_gene	CDC27	135	136	142	107	6149
ENSG00000004948	Known_gene	CALCR	3	0	1	8	4227
ENSG00000004961	Known_gene	HCCS	120	65	85	72	2343
ENSG00000004975	Known_gene	DVL2	67	50	42	77	3115
ENSG00000005007	Known_gene	UPF1	90	13	19	55	5354
ENSG00000005020	Known_gene	SKAP2	9	4	5	9	4059
ENSG00000005022	Known_gene	SLC25A5	2523	1987	2182	1899	1307
ENSG00000005059	Known_gene	MCUB	14	19	6	35	2230
ENSG00000005075	Known_gene	POLR2J	1591	834	1097	1325	1393
ENSG00000005100	Known_gene	DHX33	53	7	7	35	5535
ENSG00000005102	Known_gene	MEOX1	21	121	172	10	2674
ENSG00000005108	Known_gene	THSD7A	2	14	31	2	10661
ENSG00000005156	Known_gene	LIG3	234	130	139	205	8625
ENSG00000005175	Known_gene	RPAP3	186	91	112	126	4829
ENSG00000005187	Known_gene	ACSM3	0	1	0	0	3769
ENSG00000005189	Known_gene	REXO5	15	12	12	12	3338
ENSG00000005194	Known_gene	CIAPIN1	595	501	652	525	2083
ENSG00000005206	Known_gene	SPPL2B	18	14	9	34	5614
ENSG00000005238	Known_gene	FAM214B	18	17	19	24	6165
ENSG00000005243	Known_gene	COPZ2	1	4	1	1	1567
ENSG00000005249	Known_gene	PRKAR2B	6	2	2	12	3689
ENSG00000005302	Known_gene	MSL3	181	78	87	139	6809
ENSG00000005339	Known_gene	CREBBP	105	117	133	125	11108
ENSG00000005379	Known_gene	TSPOAP1	0	0	0	1	7698
ENSG00000005436	Known_gene	GCFC2	26	7	58	57	5199
ENSG00000005448	Known_gene	WDR54	302	237	273	306	1484
ENSG00000005469	Known_gene	CROT	38	17	21	44	4238
ENSG00000005471	Known_gene	ABCB4	1	0	0	0	6415
ENSG00000005483	Known_gene	KMT2E	85	161	141	127	8964
ENSG00000005486	Known_gene	RHBDD2	199	208	214	206	1878
ENSG00000005513	Known_gene	SOX8	3	3	0	4	3087
ENSG00000005700	Known_gene	IBTK	99	101	85	91	6183
ENSG00000005801	Known_gene	ZNF195	94	68	106	133	4820
ENSG00000005810	Known_gene	MYCBP2	46	63	37	64	15225
ENSG00000005812	Known_gene	FBXL3	6	10	13	11	3542
ENSG00000005882	Known_gene	PDK2	77	144	161	91	4298
ENSG00000005884	Known_gene	ITGA3	11	8	1	2	5119
ENSG00000005889	Known_gene	ZFX	38	37	34	38	7957
ENSG00000005893	Known_gene	LAMP2	148	326	266	106	9404
ENSG00000005961	Known_gene	ITGA2B	4	2	5	5	3485
ENSG00000006007	Known_gene	GDE1	156	93	123	169	4350
ENSG00000006015	Known_gene	REX1BD	45	153	218	158	1193
ENSG00000006016	Known_gene	CRLF1	1	0	1	1	1741
ENSG00000006025	Known_gene	OSBPL7	1	5	3	0	4475
ENSG00000006042	Known_gene	TMEM98	520	432	503	464	5162
ENSG00000006062	Known_gene	MAP3K14	11	10	11	14	4815
ENSG00000006118	Known_gene	TMEM132A	39	7	7	38	3911
ENSG00000006125	Known_gene	AP2B1	390	316	276	307	7287
ENSG00000006128	Known_gene	TAC1	11	5	7	36	1063
ENSG00000006194	Known_gene	ZNF263	12	3	5	5	6403
ENSG00000006210	Known_gene	CX3CL1	26	15	9	21	5960
ENSG00000006282	Known_gene	SPATA20	20	60	48	23	4120
ENSG00000006283	Known_gene	CACNA1G	0	2	1	2	10062
ENSG00000006327	Known_gene	TNFRSF12A	217	277	161	69	1401
ENSG00000006377	Known_gene	DLX6	0	0	1	0	2513
ENSG00000006432	Known_gene	MAP3K9	4	2	1	10	11987
ENSG00000006451	Known_gene	RALA	289	211	234	230	3432
ENSG00000006453	Known_gene	BAIAP2L1	6	3	2	2	3645
ENSG00000006459	Known_gene	KDM7A	16	2	4	8	9314
ENSG00000006468	Known_gene	ETV1	3	261	256	3	7884
ENSG00000006530	Known_gene	AGK	83	77	77	83	6934
ENSG00000006534	Known_gene	ALDH3B1	1	0	0	1	3553
ENSG00000006576	Known_gene	PHTF2	37	95	68	49	7164
ENSG00000006607	Known_gene	FARP2	93	52	62	81	10444
ENSG00000006611	Known_gene	USH1C	0	0	1	0	3664
ENSG00000006625	Known_gene	GGCT	767	305	296	644	1594
ENSG00000006634	Known_gene	DBF4	243	144	149	195	3932
ENSG00000006652	Known_gene	IFRD1	383	122	139	309	6324
ENSG00000006695	Known_gene	COX10	62	21	33	46	6750
ENSG00000006704	Known_gene	GTF2IRD1	27	9	17	29	6409
ENSG00000006712	Known_gene	PAF1	332	214	251	334	2429
ENSG00000006715	Known_gene	VPS41	132	175	189	121	6483
ENSG00000006740	Known_gene	ARHGAP44	2	1	2	0	4696
ENSG00000006744	Known_gene	ELAC2	44	80	84	51	4114
ENSG00000006747	Known_gene	SCIN	1	0	1	0	10568
ENSG00000006756	Known_gene	ARSD	7	2	0	5	5284
ENSG00000006757	Known_gene	PNPLA4	144	30	31	51	3411
ENSG00000006831	Known_gene	ADIPOR2	111	18	19	98	3971
ENSG00000006837	Known_gene	CDKL3	27	15	12	25	3311
ENSG00000007047	Known_gene	MARK4	4	16	23	18	5417
ENSG00000007062	Known_gene	PROM1	85	21	59	100	5553
ENSG00000007080	Known_gene	CCDC124	578	259	362	472	1248
ENSG00000007168	Known_gene	PAFAH1B1	349	276	274	302	5838
ENSG00000007174	Known_gene	DNAH9	1	0	0	0	15038
ENSG00000007202	Known_gene	KIAA0100	102	65	69	96	7676
ENSG00000007237	Known_gene	GAS7	6	3	6	9	9644
ENSG00000007255	Known_gene	TRAPPC6A	70	98	98	103	1139
ENSG00000007312	Known_gene	CD79B	1	1	2	0	1254
ENSG00000007341	Known_gene	ST7L	63	40	29	69	5419
ENSG00000007350	Known_gene	TKTL1	260	1	2	367	2899
ENSG00000007372	Known_gene	PAX6	246	0	7	502	14255
ENSG00000007376	Known_gene	RPUSD1	29	4	7	32	2769
ENSG00000007384	Known_gene	RHBDF1	10	8	6	8	3322
ENSG00000007392	Known_gene	LUC7L	449	141	176	362	3803
ENSG00000007402	Known_gene	CACNA2D2	8	2	1	11	5679
ENSG00000007516	Known_gene	BAIAP3	146	15	13	101	5042
ENSG00000007520	Known_gene	TSR3	30	7	4	40	1296
ENSG00000007541	Known_gene	PIGQ	11	4	6	16	4791
ENSG00000007545	Known_gene	CRAMP1	3	1	3	5	7995
ENSG00000007866	Known_gene	TEAD3	45	16	25	29	3049
ENSG00000007923	Known_gene	DNAJC11	245	272	239	191	3475
ENSG00000007944	Known_gene	MYLIP	2	26	34	2	3076
ENSG00000007952	Known_gene	NOX1	0	0	0	1	2543
ENSG00000007968	Known_gene	E2F2	9	2	3	12	5196
ENSG00000008018	Known_gene	PSMB1	2258	1737	2089	1649	891
ENSG00000008056	Known_gene	SYN1	2	2	0	1	3465
ENSG00000008083	Known_gene	JARID2	25	22	38	28	6113
ENSG00000008086	Known_gene	CDKL5	15	3	5	14	16986
ENSG00000008118	Known_gene	CAMK1G	1	4	2	2	3264
ENSG00000008128	Known_gene	CDK11A	72	50	62	67	3629
ENSG00000008130	Known_gene	NADK	65	13	19	48	4235
ENSG00000008196	Known_gene	TFAP2B	173	17	94	217	6104
ENSG00000008226	Known_gene	DLEC1	2	0	0	2	6902
ENSG00000008256	Known_gene	CYTH3	25	11	10	17	4508
ENSG00000008277	Known_gene	ADAM22	4	0	2	6	11510
ENSG00000008282	Known_gene	SYPL1	316	285	219	293	2381
ENSG00000008283	Known_gene	CYB561	5	1	0	2	4434
ENSG00000008294	Known_gene	SPAG9	162	77	94	160	8751
ENSG00000008300	Known_gene	CELSR3	21	2	1	20	11933
ENSG00000008311	Known_gene	AASS	74	16	22	79	6857
ENSG00000008323	Known_gene	PLEKHG6	4	0	0	0	4001
ENSG00000008324	Known_gene	SS18L2	843	247	351	638	1574
ENSG00000008382	Known_gene	MPND	15	3	2	19	2049
ENSG00000008394	Known_gene	MGST1	1582	685	801	1070	2267
ENSG00000008405	Known_gene	CRY1	133	350	458	85	3287
ENSG00000008441	Known_gene	NFIX	0	101	32	0	6235
ENSG00000008513	Known_gene	ST3GAL1	17	48	46	20	7595
ENSG00000008516	Known_gene	MMP25	1	0	0	0	3794
ENSG00000008517	Known_gene	IL32	422	24	37	100	2249
ENSG00000008710	Known_gene	PKD1	10	4	1	26	14141
ENSG00000008735	Known_gene	MAPK8IP2	9	3	4	16	5700
ENSG00000008838	Known_gene	MED24	111	131	89	150	5116
ENSG00000008853	Known_gene	RHOBTB2	40	13	10	25	5900
ENSG00000008869	Known_gene	HEATR5B	26	29	17	13	7156
ENSG00000008952	Known_gene	SEC62	580	538	466	434	6699
ENSG00000008988	Known_gene	RPS20	15626	6281	7795	13535	2711
ENSG00000009307	Known_gene	CSDE1	1307	1627	1675	1174	4765
ENSG00000009335	Known_gene	UBE3C	130	31	45	73	5684
ENSG00000009413	Known_gene	REV3L	24	6	15	23	11349
ENSG00000009694	Known_gene	TENM1	0	0	2	0	12896
ENSG00000009709	Known_gene	PAX7	4	0	0	9	6473
ENSG00000009724	Known_gene	MASP2	0	0	0	2	2611
ENSG00000009780	Known_gene	FAM76A	11	11	21	12	4034
ENSG00000009830	Known_gene	POMT2	37	15	23	47	5290
ENSG00000009844	Known_gene	VTA1	305	307	354	238	7092
ENSG00000009954	Known_gene	BAZ1B	634	110	144	569	6604
ENSG00000010017	Known_gene	RANBP9	15	25	22	18	3384
ENSG00000010030	Known_gene	ETV7	0	1	0	1	2374
ENSG00000010072	Known_gene	SPRTN	65	29	30	37	5593
ENSG00000010165	Known_gene	EEF1AKNMT	85	70	46	92	3676
ENSG00000010219	Known_gene	DYRK4	180	115	119	149	4546
ENSG00000010244	Known_gene	ZNF207	1007	838	901	874	14293
ENSG00000010256	Known_gene	UQCRC1	1863	1510	1724	1649	1651
ENSG00000010270	Known_gene	STARD3NL	454	274	310	376	2320
ENSG00000010278	Known_gene	CD9	524	28	11	327	2436
ENSG00000010292	Known_gene	NCAPD2	108	84	119	114	4951
ENSG00000010295	Known_gene	IFFO1	13	3	6	12	3952
ENSG00000010318	Known_gene	PHF7	0	2	2	2	2127
ENSG00000010319	Known_gene	SEMA3G	1	3	3	1	5047
ENSG00000010322	Known_gene	NISCH	363	56	55	349	6794
ENSG00000010327	Known_gene	STAB1	3	1	0	6	7928
ENSG00000010361	Known_gene	FUZ	32	18	36	37	2208
ENSG00000010379	Known_gene	SLC6A13	0	0	0	1	3256
ENSG00000010404	Known_gene	IDS	60	114	117	44	8962
ENSG00000010539	Known_gene	ZNF200	33	24	39	44	3912
ENSG00000010610	Known_gene	CD4	2	5	5	0	3655
ENSG00000010626	Known_gene	LRRC23	20	29	24	9	3555
ENSG00000010671	Known_gene	BTK	0	1	0	0	3095
ENSG00000010704	Known_gene	HFE	0	1	0	0	5357
ENSG00000010803	Known_gene	SCMH1	172	46	59	113	3822
ENSG00000010810	Known_gene	FYN	105	38	41	124	5598
ENSG00000010818	Known_gene	HIVEP2	14	10	6	5	10350
ENSG00000011007	Known_gene	ELOA	267	196	253	223	5154
ENSG00000011009	Known_gene	LYPLA2	389	320	426	347	2078
ENSG00000011021	Known_gene	CLCN6	39	30	28	22	7150
ENSG00000011028	Known_gene	MRC2	85	47	43	97	6282
ENSG00000011052	Known_gene	NME1-NME2	305	68	91	218	1475
ENSG00000011105	Known_gene	TSPAN9	48	45	31	29	5974
ENSG00000011114	Known_gene	BTBD7	27	18	18	23	9648
ENSG00000011132	Known_gene	APBA3	11	10	13	8	2176
ENSG00000011143	Known_gene	MKS1	74	80	83	82	3008
ENSG00000011198	Known_gene	ABHD5	71	47	56	35	7064
ENSG00000011201	Known_gene	ANOS1	67	0	3	138	6265
ENSG00000011243	Known_gene	AKAP8L	120	39	58	111	2463
ENSG00000011258	Known_gene	MBTD1	21	13	20	26	6617
ENSG00000011260	Known_gene	UTP18	328	144	184	210	2005
ENSG00000011275	Known_gene	RNF216	76	137	120	78	6615
ENSG00000011295	Known_gene	TTC19	52	26	19	59	4254
ENSG00000011304	Known_gene	PTBP1	3028	183	226	2179	3816
ENSG00000011332	Known_gene	DPF1	12	8	4	22	3314
ENSG00000011347	Known_gene	SYT7	1	0	0	0	7427
ENSG00000011376	Known_gene	LARS2	85	120	81	71	10812
ENSG00000011405	Known_gene	PIK3C2A	44	18	14	27	8909
ENSG00000011422	Known_gene	PLAUR	42	92	47	14	3472
ENSG00000011426	Known_gene	ANLN	199	208	228	126	5327
ENSG00000011451	Known_gene	WIZ	24	8	5	37	9583
ENSG00000011454	Known_gene	RABGAP1	72	64	90	82	7265
ENSG00000011465	Known_gene	DCN	0	93	200	1	12377
ENSG00000011478	Known_gene	QPCTL	50	20	15	44	2127
ENSG00000011485	Known_gene	PPP5C	205	219	233	143	2597
ENSG00000011523	Known_gene	CEP68	49	55	59	56	7855
ENSG00000011566	Known_gene	MAP4K3	12	6	7	5	4537
ENSG00000011600	Known_gene	TYROBP	1	1	2	0	670
ENSG00000011638	Known_gene	TMEM159	48	36	44	58	2520
ENSG00000012048	Known_gene	BRCA1	57	49	55	55	8893
ENSG00000012061	Known_gene	ERCC1	555	398	422	423	4857
ENSG00000012171	Known_gene	SEMA3B	0	0	0	4	3590
ENSG00000012174	Known_gene	MBTPS2	33	70	54	31	7852
ENSG00000012211	Known_gene	PRICKLE3	1	0	4	1	3213
ENSG00000012232	Known_gene	EXTL3	167	86	101	148	9070
ENSG00000012660	Known_gene	ELOVL5	533	670	475	464	3485
ENSG00000012817	Known_gene	KDM5D	0	48	40	0	5581
ENSG00000012822	Known_gene	CALCOCO1	19	124	84	28	7118
ENSG00000012963	Known_gene	UBR7	199	178	148	189	3509
ENSG00000012983	Known_gene	MAP4K5	19	29	22	19	4574
ENSG00000013016	Known_gene	EHD3	15	21	21	5	4825
ENSG00000013275	Known_gene	PSMC4	703	589	663	542	1754
ENSG00000013288	Known_gene	MAN2B2	12	20	8	9	8706
ENSG00000013293	Known_gene	SLC7A14	0	3	0	0	10140
ENSG00000013297	Known_gene	CLDN11	3	2	0	0	2758
ENSG00000013306	Known_gene	SLC25A39	109	111	167	174	2494
ENSG00000013364	Known_gene	MVP	13	82	17	16	3639
ENSG00000013374	Known_gene	NUB1	176	154	185	129	4686
ENSG00000013375	Known_gene	PGM3	162	244	201	102	7171
ENSG00000013392	Known_gene	RWDD2A	45	38	32	45	3861
ENSG00000013441	Known_gene	CLK1	171	32	20	143	3871
ENSG00000013503	Known_gene	POLR3B	42	28	54	26	4392
ENSG00000013523	Known_gene	ANGEL1	30	31	35	34	6261
ENSG00000013561	Known_gene	RNF14	94	150	115	54	4988
ENSG00000013563	Known_gene	DNASE1L1	9	35	26	15	4032
ENSG00000013573	Known_gene	DDX11	212	96	127	153	5271
ENSG00000013583	Known_gene	HEBP1	17	25	61	34	2941
ENSG00000013588	Known_gene	GPRC5A	1	0	0	0	6955
ENSG00000013619	Known_gene	MAMLD1	9	5	0	13	4973
ENSG00000013725	Known_gene	CD6	1	0	0	2	3398
ENSG00000013810	Known_gene	TACC3	117	75	81	171	5411
ENSG00000014123	Known_gene	UFL1	104	56	54	89	6323
ENSG00000014138	Known_gene	POLA2	84	32	43	89	4412
ENSG00000014164	Known_gene	ZC3H3	5	3	6	7	3721
ENSG00000014216	Known_gene	CAPN1	70	122	109	88	4184
ENSG00000014257	Known_gene	ACP3	0	5	0	0	3807
ENSG00000014641	Known_gene	MDH1	1731	1068	1287	1547	2525
ENSG00000014824	Known_gene	SLC30A9	236	218	193	243	7171
ENSG00000014914	Known_gene	MTMR11	3	14	10	7	2961
ENSG00000014919	Known_gene	COX15	73	63	62	60	5030
ENSG00000015133	Known_gene	CCDC88C	29	3	8	24	9416
ENSG00000015153	Known_gene	YAF2	47	41	51	50	9491
ENSG00000015171	Known_gene	ZMYND11	70	94	84	76	5050
ENSG00000015413	Known_gene	DPEP1	0	0	0	1	1916
ENSG00000015475	Known_gene	BID	91	36	94	62	2808
ENSG00000015479	Known_gene	MATR3	1221	777	907	1328	6042
ENSG00000015532	Known_gene	XYLT2	36	18	17	27	4481
ENSG00000015568	Known_gene	RGPD5	39	38	49	35	8221
ENSG00000015592	Known_gene	STMN4	18	1	9	23	3007
ENSG00000015676	Known_gene	NUDCD3	158	235	204	140	8529
ENSG00000016082	Known_gene	ISL1	0	0	5	0	2394
ENSG00000016391	Known_gene	CHDH	4	0	1	7	7787
ENSG00000016402	Known_gene	IL20RA	0	2	0	0	4682
ENSG00000016864	Known_gene	GLT8D1	42	151	69	85	2844
ENSG00000017260	Known_gene	ATP2C1	92	64	77	96	6627
ENSG00000017427	Known_gene	IGF1	1	0	1	0	8072
ENSG00000017797	Known_gene	RALBP1	58	45	54	60	8041
ENSG00000018189	Known_gene	RUFY3	43	56	49	46	8269
ENSG00000018236	Known_gene	CNTN1	0	5	9	0	7420
ENSG00000018280	Known_gene	SLC11A1	0	4	1	0	4364
ENSG00000018408	Known_gene	WWTR1	60	191	143	114	6212
ENSG00000018510	Known_gene	AGPS	74	72	74	76	8417
ENSG00000018610	Known_gene	CXorf56	75	39	49	57	2408
ENSG00000018625	Known_gene	ATP1A2	5	1	2	2	5435
ENSG00000018699	Known_gene	TTC27	87	112	93	75	3447
ENSG00000018869	Known_gene	ZNF582	15	8	9	20	3350
ENSG00000019102	Known_gene	VSIG2	0	0	0	1	1447
ENSG00000019144	Known_gene	PHLDB1	25	11	25	12	6662
ENSG00000019485	Known_gene	PRDM11	3	1	5	2	13940
ENSG00000019505	Known_gene	SYT13	0	0	0	1	5445
ENSG00000019549	Known_gene	SNAI2	41	154	120	18	2374
ENSG00000019582	Known_gene	CD74	33	3	4	15	3954
ENSG00000019991	Known_gene	HGF	0	59	34	0	9629
ENSG00000019995	Known_gene	ZRANB1	26	7	4	20	5695
ENSG00000020129	Known_gene	NCDN	4	2	0	5	4656
ENSG00000020181	Known_gene	ADGRA2	0	67	30	0	7084
ENSG00000020256	Known_gene	ZFP64	15	24	22	16	6331
ENSG00000020426	Known_gene	MNAT1	284	223	221	160	3288
ENSG00000020577	Known_gene	SAMD4A	56	24	13	18	7333
ENSG00000020922	Known_gene	MRE11	135	101	122	114	7533
ENSG00000021300	Known_gene	PLEKHB1	4	13	22	5	3588
ENSG00000021355	Known_gene	SERPINB1	33	16	8	13	2476
ENSG00000021488	Known_gene	SLC7A9	1	0	0	2	2418
ENSG00000021574	Known_gene	SPAST	1	4	5	8	5415
ENSG00000021645	Known_gene	NRXN3	5	4	3	4	14877
ENSG00000021762	Known_gene	OSBPL5	20	0	2	12	5874
ENSG00000021776	Known_gene	AQR	76	104	118	82	10463
ENSG00000021826	Known_gene	CPS1	12	10	60	15	6542
ENSG00000022267	Known_gene	FHL1	121	30	28	102	5316
ENSG00000022277	Known_gene	RTF2	665	570	624	528	2439
ENSG00000022556	Known_gene	NLRP2	49	0	27	51	4711
ENSG00000022567	Known_gene	SLC45A4	8	3	3	17	8208
ENSG00000022840	Known_gene	RNF10	77	20	18	47	4259
ENSG00000022976	Known_gene	ZNF839	3	3	1	7	4025
ENSG00000023041	Known_gene	ZDHHC6	164	101	99	137	3662
ENSG00000023171	Known_gene	GRAMD1B	4	2	7	1	12058
ENSG00000023191	Known_gene	RNH1	177	374	178	265	4307
ENSG00000023228	Known_gene	NDUFS1	992	327	318	744	11937
ENSG00000023287	Known_gene	RB1CC1	38	51	52	36	7182
ENSG00000023318	Known_gene	ERP44	337	426	392	222	4840
ENSG00000023330	Known_gene	ALAS1	164	179	176	137	2547
ENSG00000023445	Known_gene	BIRC3	2	0	0	0	7164
ENSG00000023516	Known_gene	AKAP11	32	33	16	26	9915
ENSG00000023572	Known_gene	GLRX2	163	109	107	78	6210
ENSG00000023608	Known_gene	SNAPC1	95	57	67	64	2593
ENSG00000023697	Known_gene	DERA	310	217	232	291	2587
ENSG00000023734	Known_gene	STRAP	1186	1425	1562	934	1913
ENSG00000023839	Known_gene	ABCC2	4	0	1	5	6828
ENSG00000023892	Known_gene	DEF6	5	2	2	2	2296
ENSG00000023902	Known_gene	PLEKHO1	354	67	89	272	2718
ENSG00000023909	Known_gene	GCLM	4	3	2	5	4909
ENSG00000024048	Known_gene	UBR2	38	22	33	31	8840
ENSG00000024422	Known_gene	EHD2	0	122	55	1	3601
ENSG00000024526	Known_gene	DEPDC1	124	155	168	88	5471
ENSG00000024862	Known_gene	CCDC28A	23	75	67	22	1546
ENSG00000025039	Known_gene	RRAGD	28	11	17	67	4923
ENSG00000025156	Known_gene	HSF2	124	78	99	128	2697
ENSG00000025293	Known_gene	PHF20	391	145	155	309	7427
ENSG00000025423	Known_gene	HSD17B6	6	0	0	5	1929
ENSG00000025434	Known_gene	NR1H3	13	39	27	35	3974
ENSG00000025708	Known_gene	TYMP	0	0	0	2	1850
ENSG00000025770	Known_gene	NCAPH2	89	24	42	97	3901
ENSG00000025772	Known_gene	TOMM34	288	218	245	268	1973
ENSG00000025796	Known_gene	SEC63	222	174	215	191	6691
ENSG00000025800	Known_gene	KPNA6	107	197	182	96	7355
ENSG00000026025	Known_gene	VIM	2970	6271	7059	5147	3973
ENSG00000026103	Known_gene	FAS	94	48	29	40	4123
ENSG00000026297	Known_gene	RNASET2	19	33	35	70	10229
ENSG00000026508	Known_gene	CD44	63	147	58	17	7048
ENSG00000026559	Known_gene	KCNG1	11	5	2	10	2843
ENSG00000026652	Known_gene	AGPAT4	132	58	93	141	8781
ENSG00000026950	Known_gene	BTN3A1	4	8	7	3	4290
ENSG00000027001	Known_gene	MIPEP	203	34	40	155	2381
ENSG00000027075	Known_gene	PRKCH	1	2	1	1	5212
ENSG00000027697	Known_gene	IFNGR1	73	117	105	65	2955
ENSG00000027847	Known_gene	B4GALT7	49	46	34	44	2088
ENSG00000028116	Known_gene	VRK2	58	23	24	40	3421
ENSG00000028137	Known_gene	TNFRSF1B	11	0	0	22	3698
ENSG00000028203	Known_gene	VEZT	546	170	178	468	6402
ENSG00000028277	Known_gene	POU2F2	4	4	3	2	8766
ENSG00000028310	Known_gene	BRD9	82	14	28	59	4758
ENSG00000028528	Known_gene	SNX1	319	204	215	313	9200
ENSG00000028839	Known_gene	TBPL1	258	203	201	236	4954
ENSG00000029153	Known_gene	ARNTL2	15	2	3	13	6920
ENSG00000029363	Known_gene	BCLAF1	572	462	445	459	7950
ENSG00000029364	Known_gene	SLC39A9	75	116	107	69	5542
ENSG00000029534	Known_gene	ANK1	1	0	0	4	9286
ENSG00000029639	Known_gene	TFB1M	161	147	131	107	2799
ENSG00000029725	Known_gene	RABEP1	72	30	29	83	6598
ENSG00000029993	Known_gene	HMGB3	1475	608	758	1284	3917
ENSG00000030066	Known_gene	NUP160	267	210	224	233	7089
ENSG00000030110	Known_gene	BAK1	169	129	166	140	2212
ENSG00000030419	Known_gene	IKZF2	4	4	1	2	10896
ENSG00000030582	Known_gene	GRN	346	1089	793	339	2848
ENSG00000031003	Known_gene	FAM13B	34	14	12	52	5978
ENSG00000031081	Known_gene	ARHGAP31	5	23	21	2	9374
ENSG00000031691	Known_gene	CENPQ	43	33	37	35	1760
ENSG00000031698	Known_gene	SARS1	649	1278	1145	552	2346
ENSG00000031823	Known_gene	RANBP3	103	81	96	93	4202
ENSG00000032219	Known_gene	ARID4A	44	18	35	30	6849
ENSG00000032389	Known_gene	EIPR1	135	105	129	137	3221
ENSG00000032444	Known_gene	PNPLA6	45	3	6	24	5647
ENSG00000032742	Known_gene	IFT88	49	52	54	57	4762
ENSG00000033011	Known_gene	ALG1	68	77	61	57	5157
ENSG00000033030	Known_gene	ZCCHC8	51	40	41	38	6823
ENSG00000033050	Known_gene	ABCF2	232	254	236	171	4832
ENSG00000033100	Known_gene	CHPF2	43	27	23	31	4205
ENSG00000033122	Known_gene	LRRC7	1	2	1	2	29833
ENSG00000033170	Known_gene	FUT8	56	79	69	49	6337
ENSG00000033178	Known_gene	UBA6	50	84	78	30	10078
ENSG00000033327	Known_gene	GAB2	22	10	6	27	6431
ENSG00000033627	Known_gene	ATP6V0A1	78	172	124	88	4884
ENSG00000033800	Known_gene	PIAS1	89	140	134	100	9091
ENSG00000033867	Known_gene	SLC4A7	14	18	31	15	8331
ENSG00000034053	Known_gene	APBA2	42	3	1	39	5221
ENSG00000034152	Known_gene	MAP2K3	12	12	9	19	3044
ENSG00000034239	Known_gene	EFCAB1	2	0	1	5	4119
ENSG00000034510	Known_gene	TMSB10	44183	41598	41048	25643	814
ENSG00000034533	Known_gene	ASTE1	12	1	4	7	3427
ENSG00000034677	Known_gene	RNF19A	47	52	53	36	5034
ENSG00000034693	Known_gene	PEX3	68	98	96	33	2750
ENSG00000034713	Known_gene	GABARAPL2	846	690	818	686	1339
ENSG00000035115	Known_gene	SH3YL1	46	42	55	61	7510
ENSG00000035141	Known_gene	FAM136A	691	331	500	451	2754
ENSG00000035403	Known_gene	VCL	542	1230	1024	204	6702
ENSG00000035499	Known_gene	DEPDC1B	249	47	79	234	2708
ENSG00000035664	Known_gene	DAPK2	3	1	2	3	12808
ENSG00000035681	Known_gene	NSMAF	48	47	38	36	4218
ENSG00000035687	Known_gene	ADSS2	114	107	123	114	2555
ENSG00000035862	Known_gene	TIMP2	75	425	269	63	5633
ENSG00000035928	Known_gene	RFC1	438	208	220	419	5363
ENSG00000036054	Known_gene	TBC1D23	49	72	61	36	4000
ENSG00000036257	Known_gene	CUL3	50	11	21	31	7674
ENSG00000036448	Known_gene	MYOM2	15	10	9	9	5008
ENSG00000036530	Known_gene	CYP46A1	4	5	4	1	8337
ENSG00000036549	Known_gene	AC118549.1	55	52	51	42	6597
ENSG00000036565	Known_gene	SLC18A1	0	0	2	0	3059
ENSG00000036672	Known_gene	USP2	0	1	1	1	4319
ENSG00000037042	Known_gene	TUBG2	16	45	30	21	1782
ENSG00000037241	Known_gene	RPL26L1	631	394	482	497	1169
ENSG00000037280	Known_gene	FLT4	9	1	10	28	6497
ENSG00000037474	Known_gene	NSUN2	113	83	77	87	3303
ENSG00000037637	Known_gene	FBXO42	64	52	74	53	6675
ENSG00000037749	Known_gene	MFAP3	38	21	22	29	5387
ENSG00000037757	Known_gene	MRI1	52	52	36	42	3267
ENSG00000037897	Known_gene	METTL1	169	117	120	97	1537
ENSG00000037965	Known_gene	HOXC8	0	0	1	0	2417
ENSG00000038002	Known_gene	AGA	96	65	54	101	2037
ENSG00000038210	Known_gene	PI4K2B	42	16	18	22	3940
ENSG00000038219	Known_gene	BOD1L1	11	15	23	19	13637
ENSG00000038274	Known_gene	MAT2B	357	240	296	382	3777
ENSG00000038295	Known_gene	TLL1	0	3	14	0	8105
ENSG00000038358	Known_gene	EDC4	44	28	33	54	4767
ENSG00000038382	Known_gene	TRIO	147	33	21	71	13277
ENSG00000038427	Known_gene	VCAN	292	571	684	368	12960
ENSG00000038532	Known_gene	CLEC16A	18	22	20	24	8275
ENSG00000039123	Known_gene	MTREX	170	106	111	146	5925
ENSG00000039139	Known_gene	DNAH5	4	1	0	2	15633
ENSG00000039319	Known_gene	ZFYVE16	73	53	59	50	11206
ENSG00000039523	Known_gene	RIPOR1	37	33	31	21	5881
ENSG00000039560	Known_gene	RAI14	199	370	442	149	6538
ENSG00000039650	Known_gene	PNKP	78	31	48	88	2405
ENSG00000040199	Known_gene	PHLPP2	91	4	1	52	10332
ENSG00000040275	Known_gene	SPDL1	423	168	166	243	4552
ENSG00000040341	Known_gene	STAU2	108	90	137	137	8398
ENSG00000040487	Known_gene	SLC66A1	10	5	11	11	2686
ENSG00000040531	Known_gene	CTNS	51	22	27	58	4867
ENSG00000040608	Known_gene	RTN4R	15	2	2	5	2304
ENSG00000040633	Known_gene	PHF23	137	172	224	140	2599
ENSG00000040731	Known_gene	CDH10	5	7	33	7	3438
ENSG00000040933	Known_gene	INPP4A	97	16	24	95	10361
ENSG00000041353	Known_gene	RAB27B	1	3	6	0	7154
ENSG00000041357	Known_gene	PSMA4	2908	1207	1565	2115	4997
ENSG00000041515	Known_gene	MYO16	5	0	1	11	7779
ENSG00000041802	Known_gene	LSG1	96	66	92	91	3432
ENSG00000041880	Known_gene	PARP3	2	17	9	4	2515
ENSG00000041982	Known_gene	TNC	101	1871	1349	52	9253
ENSG00000041988	Known_gene	THAP3	100	76	94	120	3336
ENSG00000042062	Known_gene	RIPOR3	3	0	0	4	4700
ENSG00000042088	Known_gene	TDP1	238	142	128	205	5836
ENSG00000042286	Known_gene	AIFM2	12	12	13	7	4646
ENSG00000042317	Known_gene	SPATA7	45	33	34	90	3663
ENSG00000042429	Known_gene	MED17	92	48	64	79	8267
ENSG00000042445	Known_gene	RETSAT	78	44	41	63	3603
ENSG00000042493	Known_gene	CAPG	39	105	19	22	1780
ENSG00000042753	Known_gene	AP2S1	950	980	1183	821	1159
ENSG00000042781	Known_gene	USH2A	0	0	1	0	20316
ENSG00000042980	Known_gene	ADAM28	0	0	1	0	7994
ENSG00000043093	Known_gene	DCUN1D1	63	90	105	54	8307
ENSG00000043143	Known_gene	JADE2	1	6	0	1	7336
ENSG00000043355	Known_gene	ZIC2	13	2	6	16	2963
ENSG00000043462	Known_gene	LCP2	0	2	2	0	4538
ENSG00000043514	Known_gene	TRIT1	164	47	70	131	6176
ENSG00000044090	Known_gene	CUL7	62	76	91	67	5596
ENSG00000044115	Known_gene	CTNNA1	693	939	984	648	6284
ENSG00000044446	Known_gene	PHKA2	18	2	15	12	5077
ENSG00000044459	Known_gene	CNTLN	39	22	27	39	9217
ENSG00000044524	Known_gene	EPHA3	1	265	245	6	6577
ENSG00000044574	Known_gene	HSPA5	2894	3428	3105	1543	3921
ENSG00000046604	Known_gene	DSG2	27	12	23	18	6056
ENSG00000046647	Known_gene	GEMIN8	92	59	64	44	1905
ENSG00000046651	Known_gene	OFD1	119	38	56	47	4164
ENSG00000046653	Known_gene	GPM6B	556	132	175	332	5505
ENSG00000046889	Known_gene	PREX2	26	3	14	27	10824
ENSG00000047056	Known_gene	WDR37	60	19	26	50	7070
ENSG00000047188	Known_gene	YTHDC2	31	10	15	38	6672
ENSG00000047230	Known_gene	CTPS2	80	48	83	73	5348
ENSG00000047249	Known_gene	ATP6V1H	173	227	258	175	3417
ENSG00000047315	Known_gene	POLR2B	535	415	487	477	4400
ENSG00000047346	Known_gene	FAM214A	6	12	19	12	8254
ENSG00000047365	Known_gene	ARAP2	1	1	0	0	7886
ENSG00000047410	Known_gene	TPR	309	138	185	296	9893
ENSG00000047457	Known_gene	CP	192	13	7	128	5464
ENSG00000047578	Known_gene	KIAA0556	12	17	18	9	6968
ENSG00000047579	Known_gene	DTNBP1	44	87	104	37	2894
ENSG00000047617	Known_gene	ANO2	1	1	1	1	4041
ENSG00000047621	Known_gene	C12orf4	51	78	67	35	4028
ENSG00000047634	Known_gene	SCML1	117	42	52	69	3195
ENSG00000047644	Known_gene	WWC3	61	10	18	30	6951
ENSG00000047648	Known_gene	ARHGAP6	4	9	6	2	7411
ENSG00000047662	Known_gene	FAM184B	1	0	1	0	6731
ENSG00000047849	Known_gene	MAP4	548	1267	1179	375	14121
ENSG00000047932	Known_gene	GOPC	66	115	91	66	4628
ENSG00000048028	Known_gene	USP28	78	36	25	52	5696
ENSG00000048052	Known_gene	HDAC9	56	38	48	44	13821
ENSG00000048140	Known_gene	TSPAN17	121	10	10	113	3234
ENSG00000048162	Known_gene	NOP16	685	261	415	357	1830
ENSG00000048342	Known_gene	CC2D2A	38	55	72	26	8754
ENSG00000048392	Known_gene	RRM2B	57	78	62	43	5112
ENSG00000048405	Known_gene	ZNF800	1	5	2	0	4539
ENSG00000048471	Known_gene	SNX29	21	21	23	17	9701
ENSG00000048540	Known_gene	LMO3	24	5	23	63	6872
ENSG00000048544	Known_gene	MRPS10	275	185	169	143	2100
ENSG00000048649	Known_gene	RSF1	159	152	180	150	13140
ENSG00000048707	Known_gene	VPS13D	56	30	20	49	16863
ENSG00000048740	Known_gene	CELF2	139	74	53	136	10978
ENSG00000048828	Known_gene	FAM120A	43	33	13	41	7246
ENSG00000048991	Known_gene	R3HDM1	108	105	123	104	5294
ENSG00000049089	Known_gene	COL9A2	0	0	0	1	3152
ENSG00000049130	Known_gene	KITLG	126	66	60	78	6133
ENSG00000049167	Known_gene	ERCC8	99	54	84	78	3522
ENSG00000049192	Known_gene	ADAMTS6	2	5	23	3	7464
ENSG00000049239	Known_gene	H6PD	12	9	14	26	9322
ENSG00000049245	Known_gene	VAMP3	409	346	319	310	2670
ENSG00000049246	Known_gene	PER3	2	7	6	5	6486
ENSG00000049249	Known_gene	TNFRSF9	28	0	0	5	6354
ENSG00000049283	Known_gene	EPN3	0	1	0	0	4390
ENSG00000049323	Known_gene	LTBP1	84	85	145	115	6801
ENSG00000049449	Known_gene	RCN1	248	179	238	397	2716
ENSG00000049540	Known_gene	ELN	0	7	7	5	4509
ENSG00000049541	Known_gene	RFC2	22	40	59	33	2211
ENSG00000049618	Known_gene	ARID1B	82	37	37	59	26756
ENSG00000049656	Known_gene	CLPTM1L	180	24	30	96	2492
ENSG00000049759	Known_gene	NEDD4L	15	19	18	21	11624
ENSG00000049768	Known_gene	FOXP3	0	0	1	0	3086
ENSG00000049769	Known_gene	PPP1R3F	2	0	0	3	4378
ENSG00000049860	Known_gene	HEXB	26	145	118	83	3255
ENSG00000049883	Known_gene	PTCD2	56	30	28	35	11824
ENSG00000050030	Known_gene	NEXMIF	6	0	0	1	11869
ENSG00000050130	Known_gene	JKAMP	342	275	269	246	3030
ENSG00000050165	Known_gene	DKK3	92	322	114	82	10027
ENSG00000050344	Known_gene	NFE2L3	13	1	1	1	3830
ENSG00000050393	Known_gene	MCUR1	22	12	23	27	6057
ENSG00000050405	Known_gene	LIMA1	346	460	373	145	5427
ENSG00000050426	Known_gene	LETMD1	89	76	54	90	2599
ENSG00000050438	Known_gene	SLC4A8	33	15	11	73	12981
ENSG00000050555	Known_gene	LAMC3	0	2	6	2	7455
ENSG00000050730	Known_gene	TNIP3	0	1	5	0	3295
ENSG00000050748	Known_gene	MAPK9	78	5	12	61	6726
ENSG00000050767	Known_gene	COL23A1	1	0	0	1	3103
ENSG00000050820	Known_gene	BCAR1	116	16	8	33	7708
ENSG00000051009	Known_gene	FAM160A2	14	6	13	13	4282
ENSG00000051108	Known_gene	HERPUD1	77	195	130	54	3034
ENSG00000051128	Known_gene	HOMER3	110	30	43	118	3092
ENSG00000051180	Known_gene	RAD51	122	54	106	91	3084
ENSG00000051341	Known_gene	POLQ	69	18	23	73	9058
ENSG00000051382	Known_gene	PIK3CB	15	12	14	4	6779
ENSG00000051523	Known_gene	CYBA	14	26	93	31	2222
ENSG00000051596	Known_gene	THOC3	481	374	343	368	3697
ENSG00000051620	Known_gene	HEBP2	27	22	30	24	10352
ENSG00000051825	Known_gene	MPHOSPH9	46	37	33	56	8330
ENSG00000052126	Known_gene	PLEKHA5	52	64	99	69	9746
ENSG00000052723	Known_gene	SIKE1	133	130	133	117	5545
ENSG00000052749	Known_gene	RRP12	43	39	32	28	5279
ENSG00000052795	Known_gene	FNIP2	25	8	6	37	7458
ENSG00000052802	Known_gene	MSMO1	85	102	72	54	2852
ENSG00000052841	Known_gene	TTC17	80	184	166	86	5861
ENSG00000053108	Known_gene	FSTL4	1	0	0	2	5774
ENSG00000053254	Known_gene	FOXN3	53	20	16	32	9310
ENSG00000053371	Known_gene	AKR7A2	64	11	24	106	1362
ENSG00000053372	Known_gene	MRTO4	214	114	154	137	2062
ENSG00000053438	Known_gene	NNAT	186	49	122	293	1329
ENSG00000053501	Known_gene	USE1	62	137	100	64	2291
ENSG00000053524	Known_gene	MCF2L2	4	1	0	0	6656
ENSG00000053702	Known_gene	NRIP2	0	2	1	0	2814
ENSG00000053747	Known_gene	LAMA3	0	3	2	1	13724
ENSG00000053770	Known_gene	AP5M1	106	70	69	102	12558
ENSG00000053900	Known_gene	ANAPC4	177	59	59	128	3019
ENSG00000054116	Known_gene	TRAPPC3	289	338	342	253	1901
ENSG00000054118	Known_gene	THRAP3	1354	998	1067	1069	4887
ENSG00000054148	Known_gene	PHPT1	3523	1690	2031	2806	1281
ENSG00000054179	Known_gene	ENTPD2	0	0	1	0	2102
ENSG00000054267	Known_gene	ARID4B	473	290	321	398	8169
ENSG00000054277	Known_gene	OPN3	85	15	0	97	2833
ENSG00000054282	Known_gene	SDCCAG8	41	28	32	44	4214
ENSG00000054356	Known_gene	PTPRN	0	0	1	1	4051
ENSG00000054392	Known_gene	HHAT	4	22	27	8	6645
ENSG00000054523	Known_gene	KIF1B	128	44	44	153	16439
ENSG00000054598	Known_gene	FOXC1	1	2	7	1	3983
ENSG00000054611	Known_gene	TBC1D22A	33	26	32	33	5191
ENSG00000054654	Known_gene	SYNE2	51	28	40	83	24489
ENSG00000054690	Known_gene	PLEKHH1	2	0	0	5	6844
ENSG00000054793	Known_gene	ATP9A	156	15	24	169	7862
ENSG00000054803	Known_gene	CBLN4	0	2	0	0	3154
ENSG00000054965	Known_gene	FAM168A	32	20	22	54	7296
ENSG00000054967	Known_gene	RELT	32	3	1	12	3920
ENSG00000054983	Known_gene	GALC	39	13	5	37	5480
ENSG00000055044	Known_gene	NOP58	751	255	361	526	3177
ENSG00000055070	Known_gene	SZRD1	669	285	266	516	3927
ENSG00000055118	Known_gene	KCNH2	13	11	23	6	5435
ENSG00000055130	Known_gene	CUL1	173	127	161	150	5307
ENSG00000055147	Known_gene	FAM114A2	54	83	90	44	5737
ENSG00000055163	Known_gene	CYFIP2	132	125	206	93	8064
ENSG00000055208	Known_gene	TAB2	30	24	17	19	5343
ENSG00000055211	Known_gene	GINM1	29	60	38	29	2250
ENSG00000055332	Known_gene	EIF2AK2	74	143	105	64	10294
ENSG00000055483	Known_gene	USP36	48	17	22	36	8615
ENSG00000055609	Known_gene	KMT2C	45	49	40	53	18904
ENSG00000055732	Known_gene	MCOLN3	0	0	1	0	4750
ENSG00000055813	Known_gene	CCDC85A	0	0	1	0	4114
ENSG00000055917	Known_gene	PUM2	68	33	41	63	6978
ENSG00000055950	Known_gene	MRPL43	582	436	603	464	3487
ENSG00000055955	Known_gene	ITIH4	1	0	0	2	3298
ENSG00000055957	Known_gene	ITIH1	0	0	1	0	3546
ENSG00000056050	Known_gene	HPF1	641	256	305	592	1216
ENSG00000056097	Known_gene	ZFR	170	129	155	143	4721
ENSG00000056277	Known_gene	ZNF280C	16	13	25	12	4638
ENSG00000056291	Known_gene	NPFFR2	0	0	1	1	2269
ENSG00000056487	Known_gene	PHF21B	20	1	5	15	4222
ENSG00000056586	Known_gene	RC3H2	48	54	84	55	11431
ENSG00000056736	Known_gene	IL17RB	7	0	0	8	2016
ENSG00000056972	Known_gene	TRAF3IP2	1	16	31	1	6964
ENSG00000056998	Known_gene	GYG2	173	40	60	86	3586
ENSG00000057019	Known_gene	DCBLD2	76	71	40	70	6308
ENSG00000057252	Known_gene	SOAT1	117	152	120	110	7009
ENSG00000057294	Known_gene	PKP2	62	1	2	29	5831
ENSG00000057608	Known_gene	GDI2	1287	1656	1759	1246	3428
ENSG00000057657	Known_gene	PRDM1	1	7	0	1	6145
ENSG00000057663	Known_gene	ATG5	167	93	92	138	5089
ENSG00000057704	Known_gene	TMCC3	1	0	2	0	6084
ENSG00000057757	Known_gene	PITHD1	117	24	32	107	2173
ENSG00000057935	Known_gene	MTA3	60	67	65	81	7433
ENSG00000058056	Known_gene	USP13	83	6	10	93	8096
ENSG00000058063	Known_gene	ATP11B	19	9	4	8	8859
ENSG00000058085	Known_gene	LAMC2	1	46	5	1	6294
ENSG00000058091	Known_gene	CDK14	24	32	32	27	6364
ENSG00000058262	Known_gene	SEC61A1	315	391	290	324	4271
ENSG00000058272	Known_gene	PPP1R12A	174	277	270	118	6281
ENSG00000058335	Known_gene	RASGRF1	1	1	1	0	7243
ENSG00000058453	Known_gene	CROCC	17	6	2	25	6665
ENSG00000058600	Known_gene	POLR3E	39	15	14	29	4104
ENSG00000058668	Known_gene	ATP2B4	59	95	63	84	9538
ENSG00000058673	Known_gene	ZC3H11A	330	193	178	312	12731
ENSG00000058729	Known_gene	RIOK2	155	124	124	118	5152
ENSG00000058799	Known_gene	YIPF1	548	258	259	583	1891
ENSG00000058804	Known_gene	NDC1	395	105	130	187	4555
ENSG00000058866	Known_gene	DGKG	0	0	2	0	5802
ENSG00000059122	Known_gene	FLYWCH1	14	7	13	15	6046
ENSG00000059145	Known_gene	UNKL	26	5	1	13	6489
ENSG00000059377	Known_gene	TBXAS1	0	0	1	0	3758
ENSG00000059378	Known_gene	PARP12	2	1	0	1	3361
ENSG00000059573	Known_gene	ALDH18A1	253	353	369	199	3605
ENSG00000059588	Known_gene	TARBP1	32	6	4	20	5206
ENSG00000059691	Known_gene	GATB	131	94	100	121	3311
ENSG00000059728	Known_gene	MXD1	10	18	10	8	6125
ENSG00000059758	Known_gene	CDK17	12	4	9	8	4972
ENSG00000059769	Known_gene	DNAJC25	6	4	2	9	2604
ENSG00000059804	Known_gene	SLC2A3	290	50	34	56	3859
ENSG00000059915	Known_gene	PSD	17	1	0	14	4355
ENSG00000060069	Known_gene	CTDP1	36	4	4	33	3967
ENSG00000060138	Known_gene	YBX3	75	48	53	32	2369
ENSG00000060140	Known_gene	STYK1	1	0	0	0	3440
ENSG00000060237	Known_gene	WNK1	238	119	113	184	12828
ENSG00000060339	Known_gene	CCAR1	334	114	151	275	5373
ENSG00000060491	Known_gene	OGFR	115	31	30	110	4702
ENSG00000060642	Known_gene	PIGV	8	11	12	13	5624
ENSG00000060656	Known_gene	PTPRU	1	3	9	5	5640
ENSG00000060688	Known_gene	SNRNP40	418	317	335	487	2263
ENSG00000060709	Known_gene	RIMBP2	16	1	2	17	8760
ENSG00000060718	Known_gene	COL11A1	208	61	99	83	8637
ENSG00000060749	Known_gene	QSER1	28	15	24	20	9984
ENSG00000060762	Known_gene	MPC1	385	199	272	264	1203
ENSG00000060971	Known_gene	ACAA1	41	11	6	55	2288
ENSG00000060982	Known_gene	BCAT1	496	616	737	247	9841
ENSG00000061273	Known_gene	HDAC7	80	29	29	67	5528
ENSG00000061337	Known_gene	LZTS1	13	22	12	8	5706
ENSG00000061656	Known_gene	SPAG4	1	2	0	4	1700
ENSG00000061676	Known_gene	NCKAP1	69	23	37	61	20751
ENSG00000061794	Known_gene	MRPS35	443	366	383	279	1939
ENSG00000061918	Known_gene	GUCY1B1	66	181	68	61	3911
ENSG00000061936	Known_gene	SFSWAP	96	59	61	91	3411
ENSG00000061938	Known_gene	TNK2	7	1	7	12	8117
ENSG00000061987	Known_gene	MON2	16	36	43	14	13696
ENSG00000062038	Known_gene	CDH3	13	15	16	21	5282
ENSG00000062096	Known_gene	ARSF	2	1	0	0	2205
ENSG00000062194	Known_gene	GPBP1	261	196	193	265	4788
ENSG00000062282	Known_gene	DGAT2	1	2	1	3	2789
ENSG00000062370	Known_gene	ZNF112	16	8	9	10	3848
ENSG00000062485	Known_gene	CS	541	829	900	546	3704
ENSG00000062582	Known_gene	MRPS24	859	680	764	973	747
ENSG00000062598	Known_gene	ELMO2	78	146	145	68	5792
ENSG00000062650	Known_gene	WAPL	123	76	82	137	6310
ENSG00000062716	Known_gene	VMP1	445	462	446	247	4978
ENSG00000062725	Known_gene	APPBP2	76	67	63	69	6521
ENSG00000062822	Known_gene	POLD1	57	9	10	52	4112
ENSG00000063015	Known_gene	SEZ6	0	1	1	0	4688
ENSG00000063046	Known_gene	EIF4B	1041	1538	1461	1213	4485
ENSG00000063127	Known_gene	SLC6A16	7	7	6	13	3516
ENSG00000063169	Known_gene	BICRA	11	2	1	18	6144
ENSG00000063176	Known_gene	SPHK2	15	4	6	20	5557
ENSG00000063177	Known_gene	RPL18	8767	3741	4944	7519	1669
ENSG00000063180	Known_gene	CA11	30	42	19	29	1828
ENSG00000063241	Known_gene	ISOC2	184	125	131	177	2260
ENSG00000063244	Known_gene	U2AF2	242	54	40	163	3427
ENSG00000063245	Known_gene	EPN1	27	15	10	24	17134
ENSG00000063322	Known_gene	MED29	111	75	85	75	3839
ENSG00000063587	Known_gene	ZNF275	46	5	5	32	6426
ENSG00000063601	Known_gene	MTMR1	40	6	7	20	5017
ENSG00000063660	Known_gene	GPC1	75	14	4	100	4418
ENSG00000063761	Known_gene	ADCK1	24	25	20	16	3502
ENSG00000063854	Known_gene	HAGH	12	35	36	29	3274
ENSG00000063978	Known_gene	RNF4	192	319	324	197	6479
ENSG00000064012	Known_gene	CASP8	4	2	2	0	4331
ENSG00000064042	Known_gene	LIMCH1	277	106	328	168	10054
ENSG00000064102	Known_gene	INTS13	99	74	124	53	2832
ENSG00000064115	Known_gene	TM7SF3	177	29	30	177	5024
ENSG00000064199	Known_gene	SPA17	115	47	95	122	4995
ENSG00000064201	Known_gene	TSPAN32	0	1	0	0	1759
ENSG00000064225	Known_gene	ST3GAL6	3	1	2	8	4729
ENSG00000064270	Known_gene	ATP2C2	2	0	0	8	3496
ENSG00000064300	Known_gene	NGFR	9	10	11	9	4141
ENSG00000064309	Known_gene	CDON	90	1	3	61	10175
ENSG00000064313	Known_gene	TAF2	80	59	63	55	5496
ENSG00000064393	Known_gene	HIPK2	120	45	56	142	15622
ENSG00000064419	Known_gene	TNPO3	245	261	342	226	4676
ENSG00000064489	Known_gene	BORCS8-MEF2B	25	6	12	22	2571
ENSG00000064490	Known_gene	RFXANK	316	424	458	273	1854
ENSG00000064545	Known_gene	TMEM161A	68	78	68	89	2411
ENSG00000064547	Known_gene	LPAR2	53	4	7	72	2974
ENSG00000064601	Known_gene	CTSA	81	249	125	99	3245
ENSG00000064607	Known_gene	SUGP2	145	40	47	145	8468
ENSG00000064651	Known_gene	SLC12A2	14	9	11	5	6940
ENSG00000064652	Known_gene	SNX24	69	40	45	54	2492
ENSG00000064655	Known_gene	EYA2	1	1	0	3	2703
ENSG00000064666	Known_gene	CNN2	255	110	117	136	3011
ENSG00000064687	Known_gene	ABCA7	0	0	1	6	7081
ENSG00000064692	Known_gene	SNCAIP	5	1	2	6	6379
ENSG00000064703	Known_gene	DDX20	78	47	68	61	5585
ENSG00000064726	Known_gene	BTBD1	116	39	43	145	3307
ENSG00000064763	Known_gene	FAR2	9	54	53	1	4259
ENSG00000064787	Known_gene	BCAS1	1	2	3	0	8186
ENSG00000064932	Known_gene	SBNO2	5	3	2	4	5594
ENSG00000064933	Known_gene	PMS1	90	78	75	79	5857
ENSG00000064961	Known_gene	HMG20B	23	34	40	41	2010
ENSG00000064989	Known_gene	CALCRL	4	26	13	5	6388
ENSG00000064995	Known_gene	TAF11	376	190	249	285	1989
ENSG00000064999	Known_gene	ANKS1A	45	23	21	51	8068
ENSG00000065000	Known_gene	AP3D1	155	82	84	117	5380
ENSG00000065029	Known_gene	ZNF76	41	54	66	71	5017
ENSG00000065054	Known_gene	SLC9A3R2	17	4	16	16	2764
ENSG00000065057	Known_gene	NTHL1	226	72	139	195	1215
ENSG00000065060	Known_gene	UHRF1BP1	73	11	8	39	9962
ENSG00000065135	Known_gene	GNAI3	570	573	606	387	9084
ENSG00000065150	Known_gene	IPO5	1003	383	530	922	7704
ENSG00000065154	Known_gene	OAT	198	513	438	163	2092
ENSG00000065183	Known_gene	WDR3	169	116	170	111	10276
ENSG00000065243	Known_gene	PKN2	118	75	57	126	6749
ENSG00000065268	Known_gene	WDR18	162	100	150	166	1868
ENSG00000065308	Known_gene	TRAM2	39	49	23	29	7047
ENSG00000065320	Known_gene	NTN1	15	4	2	29	6415
ENSG00000065328	Known_gene	MCM10	166	128	122	144	4643
ENSG00000065357	Known_gene	DGKA	11	81	30	10	4385
ENSG00000065361	Known_gene	ERBB3	1	1	7	1	7524
ENSG00000065371	Known_gene	ROPN1	0	0	2	1	3685
ENSG00000065413	Known_gene	ANKRD44	3	31	18	8	10027
ENSG00000065427	Known_gene	KARS1	760	501	603	609	3168
ENSG00000065457	Known_gene	ADAT1	24	22	35	13	4202
ENSG00000065485	Known_gene	PDIA5	43	110	73	35	2563
ENSG00000065491	Known_gene	TBC1D22B	26	23	33	17	3462
ENSG00000065518	Known_gene	NDUFB4	1624	1026	1329	1248	1716
ENSG00000065526	Known_gene	SPEN	269	80	70	277	14168
ENSG00000065534	Known_gene	MYLK	56	154	197	46	15445
ENSG00000065548	Known_gene	ZC3H15	619	415	469	416	2413
ENSG00000065559	Known_gene	MAP2K4	58	15	17	48	3861
ENSG00000065600	Known_gene	PACC1	160	100	136	181	2664
ENSG00000065609	Known_gene	SNAP91	0	0	2	1	6163
ENSG00000065613	Known_gene	SLK	45	22	17	28	7899
ENSG00000065615	Known_gene	CYB5R4	39	34	36	45	9467
ENSG00000065618	Known_gene	COL17A1	1	0	0	0	6339
ENSG00000065621	Known_gene	GSTO2	3	1	2	1	7090
ENSG00000065665	Known_gene	SEC61A2	139	40	52	134	3603
ENSG00000065675	Known_gene	PRKCQ	2	0	2	2	3295
ENSG00000065717	Known_gene	TLE2	0	2	0	0	3041
ENSG00000065802	Known_gene	ASB1	69	36	41	43	6900
ENSG00000065809	Known_gene	FAM107B	33	14	24	30	5601
ENSG00000065833	Known_gene	ME1	5	15	17	2	3338
ENSG00000065882	Known_gene	TBC1D1	89	20	42	102	7056
ENSG00000065883	Known_gene	CDK13	33	20	21	40	15921
ENSG00000065911	Known_gene	MTHFD2	657	707	688	253	4506
ENSG00000065923	Known_gene	SLC9A7	3	1	2	3	9980
ENSG00000065970	Known_gene	FOXJ2	53	20	18	56	6175
ENSG00000065978	Known_gene	YBX1	2541	665	876	2218	3358
ENSG00000065989	Known_gene	PDE4A	2	6	4	3	6201
ENSG00000066027	Known_gene	PPP2R5A	27	2	3	21	3532
ENSG00000066032	Known_gene	CTNNA2	37	1	6	31	6005
ENSG00000066044	Known_gene	ELAVL1	73	25	29	75	6291
ENSG00000066084	Known_gene	DIP2B	22	9	25	27	8705
ENSG00000066117	Known_gene	SMARCD1	225	132	142	240	3669
ENSG00000066135	Known_gene	KDM4A	164	149	156	179	4762
ENSG00000066136	Known_gene	NFYC	217	164	205	178	4218
ENSG00000066185	Known_gene	ZMYND12	0	0	0	1	1761
ENSG00000066230	Known_gene	SLC9A3	105	7	17	98	5555
ENSG00000066248	Known_gene	NGEF	0	1	2	0	3919
ENSG00000066279	Known_gene	ASPM	38	24	51	57	10888
ENSG00000066322	Known_gene	ELOVL1	240	331	321	135	1785
ENSG00000066379	Known_gene	ZNRD1	500	347	443	409	861
ENSG00000066382	Known_gene	MPPED2	0	0	1	1	7416
ENSG00000066405	Known_gene	CLDN18	2	0	0	0	3715
ENSG00000066422	Known_gene	ZBTB11	25	17	9	12	6790
ENSG00000066427	Known_gene	ATXN3	35	36	33	32	7918
ENSG00000066455	Known_gene	GOLGA5	71	109	94	64	2879
ENSG00000066468	Known_gene	FGFR2	120	14	4	235	7130
ENSG00000066557	Known_gene	LRRC40	105	90	94	81	2843
ENSG00000066583	Known_gene	ISOC1	133	85	85	114	1942
ENSG00000066629	Known_gene	EML1	34	18	15	30	6817
ENSG00000066651	Known_gene	TRMT11	176	79	79	149	5075
ENSG00000066654	Known_gene	THUMPD1	159	161	179	118	6214
ENSG00000066697	Known_gene	MSANTD3	190	31	39	170	2212
ENSG00000066735	Known_gene	KIF26A	3	1	2	0	6756
ENSG00000066739	Known_gene	ATG2B	12	8	9	15	13162
ENSG00000066777	Known_gene	ARFGEF1	40	23	19	32	9849
ENSG00000066813	Known_gene	ACSM2B	0	0	0	1	4100
ENSG00000066827	Known_gene	ZFAT	4	1	2	4	5425
ENSG00000066855	Known_gene	MTFR1	100	85	139	108	3102
ENSG00000066923	Known_gene	STAG3	0	1	0	4	7212
ENSG00000066926	Known_gene	FECH	33	72	83	30	8021
ENSG00000066933	Known_gene	MYO9A	64	95	102	40	15118
ENSG00000067048	Known_gene	DDX3Y	0	124	104	0	4803
ENSG00000067057	Known_gene	PFKP	333	221	173	193	4559
ENSG00000067064	Known_gene	IDI1	1573	2008	1318	1092	3746
ENSG00000067066	Known_gene	SP100	2	102	33	1	7932
ENSG00000067082	Known_gene	KLF6	234	504	364	116	5976
ENSG00000067113	Known_gene	PLPP1	12	80	47	32	1762
ENSG00000067141	Known_gene	NEO1	209	32	59	203	7423
ENSG00000067167	Known_gene	TRAM1	288	329	247	206	3962
ENSG00000067177	Known_gene	PHKA1	6	4	12	4	6350
ENSG00000067182	Known_gene	TNFRSF1A	67	97	80	84	3355
ENSG00000067191	Known_gene	CACNB1	5	8	2	6	4114
ENSG00000067208	Known_gene	EVI5	25	29	25	24	7843
ENSG00000067221	Known_gene	STOML1	8	12	11	6	6744
ENSG00000067225	Known_gene	PKM	6297	5551	4785	4342	4921
ENSG00000067248	Known_gene	DHX29	434	186	242	386	4670
ENSG00000067334	Known_gene	DNTTIP2	334	148	175	234	5917
ENSG00000067365	Known_gene	METTL22	75	88	99	49	5861
ENSG00000067369	Known_gene	TP53BP1	186	207	243	174	11115
ENSG00000067445	Known_gene	TRO	58	100	119	80	5727
ENSG00000067533	Known_gene	RRP15	460	127	165	252	7774
ENSG00000067560	Known_gene	RHOA	2663	4631	4352	2203	2039
ENSG00000067596	Known_gene	DHX8	76	141	155	66	7119
ENSG00000067606	Known_gene	PRKCZ	23	17	16	25	5610
ENSG00000067646	Known_gene	ZFY	0	18	14	0	5436
ENSG00000067704	Known_gene	IARS2	162	130	162	137	3530
ENSG00000067715	Known_gene	SYT1	12	36	26	14	6104
ENSG00000067798	Known_gene	NAV3	8	4	3	9	12331
ENSG00000067829	Known_gene	IDH3G	230	316	283	144	1913
ENSG00000067836	Known_gene	ROGDI	69	103	118	82	1841
ENSG00000067840	Known_gene	PDZD4	43	1	1	36	4008
ENSG00000067900	Known_gene	ROCK1	35	42	46	30	9783
ENSG00000067955	Known_gene	CBFB	23	32	23	15	3747
ENSG00000067992	Known_gene	PDK3	67	19	26	67	13373
ENSG00000068001	Known_gene	HYAL2	35	16	31	44	4054
ENSG00000068024	Known_gene	HDAC4	18	5	2	20	9451
ENSG00000068028	Known_gene	RASSF1	129	72	73	96	2348
ENSG00000068078	Known_gene	FGFR3	51	0	0	77	4460
ENSG00000068079	Known_gene	IFI35	3	225	53	5	1232
ENSG00000068097	Known_gene	HEATR6	68	95	84	60	6525
ENSG00000068120	Known_gene	COASY	98	163	159	87	2493
ENSG00000068137	Known_gene	PLEKHH3	5	2	0	1	3161
ENSG00000068305	Known_gene	MEF2A	12	31	34	18	6540
ENSG00000068308	Known_gene	OTUD5	52	16	15	39	3341
ENSG00000068323	Known_gene	TFE3	36	38	20	17	3344
ENSG00000068354	Known_gene	TBC1D25	5	20	9	11	3833
ENSG00000068366	Known_gene	ACSL4	108	130	112	58	5587
ENSG00000068383	Known_gene	INPP5A	19	3	2	19	3095
ENSG00000068394	Known_gene	GPKOW	71	65	59	80	1658
ENSG00000068400	Known_gene	GRIPAP1	132	77	120	123	3258
ENSG00000068438	Known_gene	FTSJ1	135	199	216	102	2388
ENSG00000068489	Known_gene	PRR11	212	83	104	172	6508
ENSG00000068615	Known_gene	REEP1	1	3	0	2	4860
ENSG00000068650	Known_gene	ATP11A	18	2	5	24	10066
ENSG00000068654	Known_gene	POLR1A	73	37	38	67	12749
ENSG00000068697	Known_gene	LAPTM4A	551	2470	2204	472	1365
ENSG00000068724	Known_gene	TTC7A	108	4	4	40	5886
ENSG00000068745	Known_gene	IP6K2	711	487	585	682	6447
ENSG00000068781	Known_gene	STON1-GTF2A1L	55	1	9	10	4505
ENSG00000068784	Known_gene	SRBD1	98	103	110	114	3667
ENSG00000068796	Known_gene	KIF2A	247	164	155	205	8625
ENSG00000068831	Known_gene	RASGRP2	5	1	2	5	4352
ENSG00000068878	Known_gene	PSME4	159	15	30	103	7250
ENSG00000068885	Known_gene	IFT80	46	34	17	35	5274
ENSG00000068903	Known_gene	SIRT2	66	151	149	77	3005
ENSG00000068912	Known_gene	ERLEC1	130	166	168	96	2477
ENSG00000068971	Known_gene	PPP2R5B	5	6	8	6	2771
ENSG00000068976	Known_gene	PYGM	4	4	0	10	2875
ENSG00000069020	Known_gene	MAST4	6	12	18	5	13202
ENSG00000069122	Known_gene	ADGRF5	2	15	6	1	5971
ENSG00000069188	Known_gene	SDK2	47	8	11	68	11079
ENSG00000069248	Known_gene	NUP133	94	84	111	75	5208
ENSG00000069275	Known_gene	NUCKS1	1495	414	418	1408	6399
ENSG00000069329	Known_gene	VPS35	579	526	596	497	7836
ENSG00000069345	Known_gene	DNAJA2	415	434	427	293	4319
ENSG00000069399	Known_gene	BCL3	8	19	10	11	2026
ENSG00000069424	Known_gene	KCNAB2	5	5	2	4	12158
ENSG00000069431	Known_gene	ABCC9	1	1	3	5	11616
ENSG00000069482	Known_gene	GAL	1	1	0	0	749
ENSG00000069493	Known_gene	CLEC2D	11	5	1	12	6779
ENSG00000069509	Known_gene	FUNDC1	397	93	101	163	1054
ENSG00000069535	Known_gene	MAOB	0	0	4	4	2570
ENSG00000069667	Known_gene	RORA	2	1	0	1	12290
ENSG00000069696	Known_gene	DRD4	1	0	0	0	1399
ENSG00000069702	Known_gene	TGFBR3	11	11	8	15	7794
ENSG00000069812	Known_gene	HES2	0	0	0	1	5407
ENSG00000069849	Known_gene	ATP1B3	254	372	491	701	2356
ENSG00000069869	Known_gene	NEDD4	14	65	53	17	7816
ENSG00000069943	Known_gene	PIGB	32	33	19	31	2205
ENSG00000069956	Known_gene	MAPK6	215	174	189	170	5344
ENSG00000069966	Known_gene	GNB5	49	29	14	24	9686
ENSG00000069974	Known_gene	RAB27A	35	10	12	19	4419
ENSG00000069998	Known_gene	HDHD5	102	25	31	57	1887
ENSG00000070010	Known_gene	UFD1	512	408	487	409	1969
ENSG00000070018	Known_gene	LRP6	29	34	39	37	10252
ENSG00000070047	Known_gene	PHRF1	43	20	26	28	5539
ENSG00000070061	Known_gene	ELP1	70	88	76	66	6016
ENSG00000070081	Known_gene	NUCB2	339	199	153	194	5286
ENSG00000070087	Known_gene	PFN2	2446	1969	2272	1996	3560
ENSG00000070159	Known_gene	PTPN3	5	0	1	3	9361
ENSG00000070193	Known_gene	FGF10	5	4	3	7	6399
ENSG00000070214	Known_gene	SLC44A1	20	10	8	12	11402
ENSG00000070269	Known_gene	TMEM260	15	10	16	27	5337
ENSG00000070366	Known_gene	SMG6	89	68	68	83	7450
ENSG00000070367	Known_gene	EXOC5	110	108	101	79	10697
ENSG00000070371	Known_gene	CLTCL1	8	14	7	6	5881
ENSG00000070388	Known_gene	FGF22	1	0	0	1	1311
ENSG00000070404	Known_gene	FSTL3	7	11	8	10	3010
ENSG00000070413	Known_gene	DGCR2	77	22	25	88	4883
ENSG00000070423	Known_gene	RNF126	34	26	28	27	1710
ENSG00000070444	Known_gene	MNT	8	13	13	13	4969
ENSG00000070476	Known_gene	ZXDC	7	3	1	9	3829
ENSG00000070495	Known_gene	JMJD6	127	74	64	87	5804
ENSG00000070501	Known_gene	POLB	242	83	98	227	1945
ENSG00000070540	Known_gene	WIPI1	7	75	54	15	2349
ENSG00000070610	Known_gene	GBA2	18	19	26	18	4144
ENSG00000070614	Known_gene	NDST1	74	17	22	73	8752
ENSG00000070669	Known_gene	ASNS	282	458	356	147	3245
ENSG00000070718	Known_gene	AP3M2	91	63	85	98	5599
ENSG00000070729	Known_gene	CNGB1	0	0	0	1	6919
ENSG00000070748	Known_gene	CHAT	0	1	0	0	6014
ENSG00000070756	Known_gene	PABPC1	1440	502	541	1422	3641
ENSG00000070759	Known_gene	TESK2	1	3	0	1	3071
ENSG00000070761	Known_gene	CFAP20	541	258	326	495	1416
ENSG00000070770	Known_gene	CSNK2A2	95	28	27	69	6390
ENSG00000070778	Known_gene	PTPN21	45	10	8	41	6794
ENSG00000070785	Known_gene	EIF2B3	297	161	220	181	2578
ENSG00000070808	Known_gene	CAMK2A	3	0	0	3	5384
ENSG00000070814	Known_gene	TCOF1	188	66	84	127	6025
ENSG00000070831	Known_gene	CDC42	1481	834	989	1063	17222
ENSG00000070882	Known_gene	OSBPL3	15	10	14	16	7521
ENSG00000070950	Known_gene	RAD18	127	58	78	95	6619
ENSG00000070961	Known_gene	ATP2B1	101	113	185	107	7540
ENSG00000071051	Known_gene	NCK2	52	21	23	37	2975
ENSG00000071054	Known_gene	MAP4K4	1236	522	532	1011	8247
ENSG00000071073	Known_gene	MGAT4A	9	0	0	7	9118
ENSG00000071082	Known_gene	RPL31	17778	8383	9484	14611	5277
ENSG00000071127	Known_gene	WDR1	722	957	961	395	3256
ENSG00000071189	Known_gene	SNX13	34	64	70	43	12611
ENSG00000071205	Known_gene	ARHGAP10	37	14	9	16	3270
ENSG00000071242	Known_gene	RPS6KA2	20	8	8	30	7563
ENSG00000071243	Known_gene	ING3	233	93	100	212	5167
ENSG00000071246	Known_gene	VASH1	45	29	42	61	6888
ENSG00000071282	Known_gene	LMCD1	144	303	266	119	8947
ENSG00000071462	Known_gene	BUD23	717	467	539	479	4009
ENSG00000071537	Known_gene	SEL1L	43	101	78	44	8570
ENSG00000071539	Known_gene	TRIP13	265	201	327	205	2510
ENSG00000071553	Known_gene	ATP6AP1	133	358	258	193	4569
ENSG00000071564	Known_gene	TCF3	121	44	37	153	6062
ENSG00000071575	Known_gene	TRIB2	69	447	222	106	4588
ENSG00000071626	Known_gene	DAZAP1	92	25	30	55	2293
ENSG00000071655	Known_gene	MBD3	450	23	34	416	7164
ENSG00000071794	Known_gene	HLTF	130	106	140	131	5353
ENSG00000071859	Known_gene	FAM50A	166	39	42	131	1788
ENSG00000071889	Known_gene	FAM3A	14	15	19	17	2299
ENSG00000071894	Known_gene	CPSF1	53	30	28	78	4629
ENSG00000071909	Known_gene	MYO3B	0	0	1	0	6247
ENSG00000071967	Known_gene	CYBRD1	37	58	27	24	4514
ENSG00000071991	Known_gene	CDH19	0	3	2	0	6864
ENSG00000071994	Known_gene	PDCD2	69	36	45	66	5553
ENSG00000072041	Known_gene	SLC6A15	0	50	104	3	8020
ENSG00000072042	Known_gene	RDH11	291	487	414	211	2610
ENSG00000072062	Known_gene	PRKACA	211	159	160	182	3156
ENSG00000072071	Known_gene	ADGRL1	9	23	29	15	7925
ENSG00000072110	Known_gene	ACTN1	384	407	382	113	5235
ENSG00000072121	Known_gene	ZFYVE26	25	8	8	30	10837
ENSG00000072133	Known_gene	RPS6KA6	17	0	1	15	8550
ENSG00000072134	Known_gene	EPN2	54	111	92	74	6566
ENSG00000072135	Known_gene	PTPN18	34	6	14	39	3912
ENSG00000072163	Known_gene	LIMS2	24	8	9	6	4283
ENSG00000072195	Known_gene	SPEG	25	21	14	41	12407
ENSG00000072201	Known_gene	LNX1	2	2	23	0	5368
ENSG00000072210	Known_gene	ALDH3A2	103	41	63	108	5237
ENSG00000072274	Known_gene	TFRC	172	116	92	109	5308
ENSG00000072310	Known_gene	SREBF1	8	4	5	4	6069
ENSG00000072364	Known_gene	AFF4	49	124	135	68	9975
ENSG00000072401	Known_gene	UBE2D1	17	91	83	105	2653
ENSG00000072415	Known_gene	MPP5	120	25	29	91	6288
ENSG00000072422	Known_gene	RHOBTB1	33	39	48	25	4554
ENSG00000072501	Known_gene	SMC1A	471	310	330	486	9934
ENSG00000072506	Known_gene	HSD17B10	356	271	309	418	980
ENSG00000072518	Known_gene	MARK2	29	8	5	24	5909
ENSG00000072571	Known_gene	HMMR	249	109	139	180	3445
ENSG00000072609	Known_gene	CHFR	37	25	20	23	13577
ENSG00000072657	Known_gene	TRHDE	0	0	2	0	11047
ENSG00000072682	Known_gene	P4HA2	29	292	215	19	4778
ENSG00000072736	Known_gene	NFATC3	93	35	34	76	7697
ENSG00000072756	Known_gene	TRNT1	117	77	59	66	4951
ENSG00000072778	Known_gene	ACADVL	47	86	44	69	2666
ENSG00000072786	Known_gene	STK10	48	49	47	22	5947
ENSG00000072803	Known_gene	FBXW11	54	23	46	75	4924
ENSG00000072818	Known_gene	ACAP1	17	4	9	7	2560
ENSG00000072832	Known_gene	CRMP1	537	147	195	531	3995
ENSG00000072840	Known_gene	EVC	2	1	1	2	6658
ENSG00000072849	Known_gene	DERL2	426	489	439	305	5287
ENSG00000072864	Known_gene	NDE1	59	103	103	60	5283
ENSG00000072952	Known_gene	MRVI1	10	0	2	2	7210
ENSG00000072954	Known_gene	TMEM38A	3	0	0	3	2631
ENSG00000072958	Known_gene	AP1M1	190	201	93	256	13641
ENSG00000073008	Known_gene	PVR	21	44	37	16	6098
ENSG00000073050	Known_gene	XRCC1	164	126	116	219	2197
ENSG00000073060	Known_gene	SCARB1	47	69	64	23	4007
ENSG00000073111	Known_gene	MCM2	285	138	149	307	4117
ENSG00000073146	Known_gene	MOV10L1	2	1	1	1	6872
ENSG00000073150	Known_gene	PANX2	5	3	1	2	3103
ENSG00000073169	Known_gene	SELENOO	54	4	5	46	2315
ENSG00000073331	Known_gene	ALPK1	1	24	12	5	5833
ENSG00000073350	Known_gene	LLGL2	26	0	1	10	5032
ENSG00000073417	Known_gene	PDE8A	7	3	2	9	4473
ENSG00000073464	Known_gene	CLCN4	4	16	24	5	6789
ENSG00000073536	Known_gene	NLE1	101	59	98	89	5475
ENSG00000073578	Known_gene	SDHA	355	290	294	380	2906
ENSG00000073584	Known_gene	SMARCE1	877	712	829	803	12680
ENSG00000073605	Known_gene	GSDMB	7	3	2	11	1809
ENSG00000073614	Known_gene	KDM5A	89	54	73	89	11026
ENSG00000073670	Known_gene	ADAM11	3	0	1	2	4787
ENSG00000073711	Known_gene	PPP2R3A	72	35	34	70	7344
ENSG00000073712	Known_gene	FERMT2	145	172	187	80	4272
ENSG00000073756	Known_gene	PTGS2	2	0	1	1	4510
ENSG00000073792	Known_gene	IGF2BP2	133	113	120	125	4421
ENSG00000073803	Known_gene	MAP3K13	200	135	169	134	12533
ENSG00000073849	Known_gene	ST6GAL1	15	35	44	13	6105
ENSG00000073910	Known_gene	FRY	12	13	5	13	15418
ENSG00000073921	Known_gene	PICALM	108	137	158	63	4526
ENSG00000073969	Known_gene	NSF	123	201	210	106	4812
ENSG00000074047	Known_gene	GLI2	23	5	10	16	6964
ENSG00000074054	Known_gene	CLASP1	32	45	51	35	8707
ENSG00000074071	Known_gene	MRPS34	132	394	513	657	1109
ENSG00000074181	Known_gene	NOTCH3	221	204	374	233	8812
ENSG00000074201	Known_gene	CLNS1A	799	425	500	656	3641
ENSG00000074219	Known_gene	TEAD2	634	181	255	681	2805
ENSG00000074266	Known_gene	EED	181	70	72	153	3421
ENSG00000074276	Known_gene	CDHR2	0	0	0	1	4911
ENSG00000074317	Known_gene	SNCB	0	1	0	0	1612
ENSG00000074319	Known_gene	TSG101	437	349	405	357	3224
ENSG00000074356	Known_gene	NCBP3	123	67	71	109	12805
ENSG00000074370	Known_gene	ATP2A3	0	0	0	1	4884
ENSG00000074410	Known_gene	CA12	1	5	1	1	6098
ENSG00000074416	Known_gene	MGLL	0	32	18	0	7882
ENSG00000074527	Known_gene	NTN4	9	2	0	6	4072
ENSG00000074582	Known_gene	BCS1L	110	121	146	111	2751
ENSG00000074590	Known_gene	NUAK1	62	23	27	61	7008
ENSG00000074603	Known_gene	DPP8	97	92	83	56	9485
ENSG00000074621	Known_gene	SLC24A1	7	13	9	5	6629
ENSG00000074657	Known_gene	ZNF532	97	64	73	112	8448
ENSG00000074660	Known_gene	SCARF1	0	0	0	1	3481
ENSG00000074695	Known_gene	LMAN1	262	261	254	175	4824
ENSG00000074696	Known_gene	HACD3	1280	933	1179	1053	3974
ENSG00000074706	Known_gene	IPCEF1	0	1	0	0	7496
ENSG00000074755	Known_gene	ZZEF1	8	2	5	15	12011
ENSG00000074800	Known_gene	ENO1	9168	6633	7224	5993	2916
ENSG00000074842	Known_gene	MYDGF	342	775	759	356	1530
ENSG00000074855	Known_gene	ANO8	1	1	1	1	4736
ENSG00000074935	Known_gene	TUBE1	69	66	59	63	2447
ENSG00000074964	Known_gene	ARHGEF10L	4	2	5	14	4905
ENSG00000075043	Known_gene	KCNQ2	68	8	21	78	10406
ENSG00000075073	Known_gene	TACR2	0	0	0	1	2922
ENSG00000075089	Known_gene	ACTR6	120	63	57	91	3201
ENSG00000075131	Known_gene	TIPIN	179	81	109	132	2173
ENSG00000075142	Known_gene	SRI	1714	1034	1131	1106	3057
ENSG00000075151	Known_gene	EIF4G3	106	47	37	117	7066
ENSG00000075188	Known_gene	NUP37	354	160	157	253	2952
ENSG00000075213	Known_gene	SEMA3A	147	171	99	111	8734
ENSG00000075218	Known_gene	GTSE1	198	105	145	172	3405
ENSG00000075223	Known_gene	SEMA3C	13	31	63	16	5455
ENSG00000075234	Known_gene	TTC38	245	80	101	217	3242
ENSG00000075239	Known_gene	ACAT1	287	193	297	281	4267
ENSG00000075240	Known_gene	GRAMD4	12	2	5	14	4901
ENSG00000075275	Known_gene	CELSR1	16	2	1	16	13785
ENSG00000075292	Known_gene	ZNF638	136	140	128	144	8513
ENSG00000075303	Known_gene	SLC25A40	35	53	47	35	4303
ENSG00000075336	Known_gene	TIMM21	233	193	201	191	4976
ENSG00000075340	Known_gene	ADD2	140	8	19	171	12424
ENSG00000075391	Known_gene	RASAL2	36	6	10	51	15293
ENSG00000075399	Known_gene	VPS9D1	3	3	4	9	2930
ENSG00000075407	Known_gene	ZNF37A	56	36	38	44	12787
ENSG00000075413	Known_gene	MARK3	42	10	14	49	3892
ENSG00000075415	Known_gene	SLC25A3	3744	2454	2683	3743	6960
ENSG00000075420	Known_gene	FNDC3B	64	233	202	50	10036
ENSG00000075426	Known_gene	FOSL2	12	9	6	9	7065
ENSG00000075461	Known_gene	CACNG4	36	1	2	56	3583
ENSG00000075539	Known_gene	FRYL	35	23	36	41	12220
ENSG00000075568	Known_gene	TMEM131	37	13	16	19	6833
ENSG00000075618	Known_gene	FSCN1	238	127	164	210	3314
ENSG00000075624	Known_gene	ACTB	9552	6062	5941	5548	2597
ENSG00000075643	Known_gene	MOCOS	1	1	0	1	6182
ENSG00000075651	Known_gene	PLD1	3	10	3	1	9269
ENSG00000075702	Known_gene	WDR62	24	7	9	14	6160
ENSG00000075711	Known_gene	DLG1	83	49	38	64	13301
ENSG00000075785	Known_gene	RAB7A	400	587	601	330	2304
ENSG00000075790	Known_gene	BCAP29	92	136	110	99	7601
ENSG00000075826	Known_gene	SEC31B	5	0	0	4	5337
ENSG00000075856	Known_gene	SART3	207	122	141	190	5750
ENSG00000075884	Known_gene	ARHGAP15	16	1	3	16	4433
ENSG00000075914	Known_gene	EXOSC7	465	245	308	300	1527
ENSG00000075945	Known_gene	KIFAP3	67	197	264	63	4591
ENSG00000075975	Known_gene	MKRN2	127	144	172	133	2775
ENSG00000076003	Known_gene	MCM6	319	140	201	293	3753
ENSG00000076043	Known_gene	REXO2	301	417	415	193	1358
ENSG00000076053	Known_gene	RBM7	192	130	93	119	7550
ENSG00000076067	Known_gene	RBMS2	37	45	38	34	8668
ENSG00000076108	Known_gene	BAZ2A	94	67	77	128	9371
ENSG00000076201	Known_gene	PTPN23	17	22	26	20	5247
ENSG00000076242	Known_gene	MLH1	227	153	152	218	3619
ENSG00000076248	Known_gene	UNG	162	75	101	176	2482
ENSG00000076258	Known_gene	FMO4	3	2	5	2	2303
ENSG00000076321	Known_gene	KLHL20	35	51	34	29	3414
ENSG00000076344	Known_gene	RGS11	0	0	0	1	2435
ENSG00000076351	Known_gene	SLC46A1	10	0	3	8	7140
ENSG00000076356	Known_gene	PLXNA2	49	5	4	57	11508
ENSG00000076382	Known_gene	SPAG5	237	201	228	188	4013
ENSG00000076513	Known_gene	ANKRD13A	64	18	16	46	4600
ENSG00000076554	Known_gene	TPD52	41	33	23	46	5232
ENSG00000076555	Known_gene	ACACB	12	0	2	16	10195
ENSG00000076604	Known_gene	TRAF4	72	4	11	39	3998
ENSG00000076641	Known_gene	PAG1	9	25	48	15	10744
ENSG00000076650	Known_gene	GPATCH1	51	45	50	50	3575
ENSG00000076662	Known_gene	ICAM3	55	29	29	25	2639
ENSG00000076685	Known_gene	NT5C2	26	6	10	11	3830
ENSG00000076706	Known_gene	MCAM	9	7	5	6	3327
ENSG00000076716	Known_gene	GPC4	190	24	20	95	4959
ENSG00000076770	Known_gene	MBNL3	34	7	5	31	12006
ENSG00000076826	Known_gene	CAMSAP3	4	1	0	4	4179
ENSG00000076864	Known_gene	RAP1GAP	2	2	0	1	4191
ENSG00000076924	Known_gene	XAB2	50	61	45	73	2647
ENSG00000076928	Known_gene	ARHGEF1	22	6	7	11	4566
ENSG00000076944	Known_gene	STXBP2	1	0	1	9	3396
ENSG00000076984	Known_gene	MAP2K7	23	5	6	39	3478
ENSG00000077044	Known_gene	DGKD	27	7	5	30	6908
ENSG00000077063	Known_gene	CTTNBP2	5	11	14	5	6444
ENSG00000077080	Known_gene	ACTL6B	0	1	0	1	1524
ENSG00000077092	Known_gene	RARB	12	3	0	11	3460
ENSG00000077097	Known_gene	TOP2B	117	45	60	92	5517
ENSG00000077147	Known_gene	TM9SF3	34	39	18	24	6177
ENSG00000077150	Known_gene	NFKB2	14	2	5	6	3783
ENSG00000077152	Known_gene	UBE2T	1213	504	665	787	909
ENSG00000077157	Known_gene	PPP1R12B	21	7	5	12	16775
ENSG00000077232	Known_gene	DNAJC10	278	289	270	212	21245
ENSG00000077235	Known_gene	GTF3C1	145	234	254	170	7362
ENSG00000077238	Known_gene	IL4R	5	13	38	12	5014
ENSG00000077254	Known_gene	USP33	80	89	78	79	4839
ENSG00000077264	Known_gene	PAK3	6	0	3	17	9689
ENSG00000077274	Known_gene	CAPN6	7	44	48	0	3532
ENSG00000077279	Known_gene	DCX	40	12	22	74	10203
ENSG00000077312	Known_gene	SNRPA	466	335	409	425	1539
ENSG00000077327	Known_gene	SPAG6	0	0	2	0	3058
ENSG00000077348	Known_gene	EXOSC5	169	106	151	89	1064
ENSG00000077380	Known_gene	DYNC1I2	803	687	755	672	3452
ENSG00000077454	Known_gene	LRCH4	6	7	5	8	3177
ENSG00000077458	Known_gene	FAM76B	41	25	27	41	4898
ENSG00000077463	Known_gene	SIRT6	31	15	22	30	1756
ENSG00000077498	Known_gene	TYR	0	0	0	1	2062
ENSG00000077514	Known_gene	POLD3	298	130	173	237	4769
ENSG00000077522	Known_gene	ACTN2	2	0	1	1	5424
ENSG00000077549	Known_gene	CAPZB	1195	891	1113	790	16808
ENSG00000077585	Known_gene	GPR137B	5	1	0	1	2072
ENSG00000077616	Known_gene	NAALAD2	8	1	6	15	4743
ENSG00000077684	Known_gene	JADE1	34	18	25	30	9052
ENSG00000077713	Known_gene	SLC25A43	0	9	0	0	2507
ENSG00000077721	Known_gene	UBE2A	327	325	388	214	3052
ENSG00000077782	Known_gene	FGFR1	130	62	68	121	8454
ENSG00000077800	Known_gene	FKBP6	0	0	2	0	4657
ENSG00000077935	Known_gene	SMC1B	0	1	0	0	4253
ENSG00000077942	Known_gene	FBLN1	187	49	62	96	6343
ENSG00000077943	Known_gene	ITGA8	0	2	13	0	6547
ENSG00000078018	Known_gene	MAP2	704	210	192	457	11078
ENSG00000078043	Known_gene	PIAS2	7	7	11	13	15857
ENSG00000078053	Known_gene	AMPH	42	22	21	36	3898
ENSG00000078061	Known_gene	ARAF	75	160	145	90	3158
ENSG00000078070	Known_gene	MCCC1	60	26	34	61	4110
ENSG00000078081	Known_gene	LAMP3	34	0	0	1	3760
ENSG00000078098	Known_gene	FAP	1	10	7	11	3322
ENSG00000078114	Known_gene	NEBL	65	0	0	46	10573
ENSG00000078124	Known_gene	ACER3	19	29	23	26	7993
ENSG00000078140	Known_gene	UBE2K	446	319	362	345	5186
ENSG00000078142	Known_gene	PIK3C3	91	113	95	71	12381
ENSG00000078177	Known_gene	N4BP2	29	16	32	34	9811
ENSG00000078237	Known_gene	TIGAR	142	84	129	122	9203
ENSG00000078246	Known_gene	TULP3	43	139	118	66	3184
ENSG00000078269	Known_gene	SYNJ2	14	8	6	9	9189
ENSG00000078295	Known_gene	ADCY2	21	2	1	30	6712
ENSG00000078304	Known_gene	PPP2R5C	297	228	178	261	9230
ENSG00000078328	Known_gene	RBFOX1	10	0	1	3	8958
ENSG00000078369	Known_gene	GNB1	406	138	133	330	3340
ENSG00000078399	Known_gene	HOXA9	0	0	4	0	2064
ENSG00000078401	Known_gene	EDN1	69	79	48	12	2035
ENSG00000078403	Known_gene	MLLT10	320	32	68	316	7041
ENSG00000078487	Known_gene	ZCWPW1	3	3	3	5	2582
ENSG00000078549	Known_gene	ADCYAP1R1	0	0	2	4	6832
ENSG00000078589	Known_gene	P2RY10	0	0	0	1	3576
ENSG00000078596	Known_gene	ITM2A	3	0	1	0	1834
ENSG00000078618	Known_gene	NRDC	545	463	552	423	4090
ENSG00000078668	Known_gene	VDAC3	1603	694	803	1235	1741
ENSG00000078674	Known_gene	PCM1	503	175	206	505	9464
ENSG00000078687	Known_gene	TNRC6C	25	7	7	37	10033
ENSG00000078699	Known_gene	CBFA2T2	16	2	4	16	9337
ENSG00000078725	Known_gene	BRINP1	2	3	7	0	3470
ENSG00000078747	Known_gene	ITCH	106	81	98	73	7733
ENSG00000078804	Known_gene	TP53INP2	11	18	18	10	4179
ENSG00000078808	Known_gene	SDF4	119	32	32	101	2216
ENSG00000078900	Known_gene	TP73	3	0	1	2	5559
ENSG00000078902	Known_gene	TOLLIP	57	97	83	91	4171
ENSG00000078967	Known_gene	UBE2D4	12	22	20	20	4685
ENSG00000079101	Known_gene	CLUL1	0	0	0	1	3366
ENSG00000079102	Known_gene	RUNX1T1	0	29	9	3	10396
ENSG00000079134	Known_gene	THOC1	223	73	94	175	2481
ENSG00000079150	Known_gene	FKBP7	90	204	244	87	3274
ENSG00000079156	Known_gene	OSBPL6	20	12	6	38	11189
ENSG00000079215	Known_gene	SLC1A3	156	64	31	152	4535
ENSG00000079246	Known_gene	XRCC5	5494	2225	2741	4542	3867
ENSG00000079257	Known_gene	LXN	18	0	8	16	1459
ENSG00000079263	Known_gene	SP140	0	4	2	0	4008
ENSG00000079277	Known_gene	MKNK1	86	69	80	70	3607
ENSG00000079308	Known_gene	TNS1	8	24	19	3	13129
ENSG00000079313	Known_gene	REXO1	13	8	4	12	5223
ENSG00000079332	Known_gene	SAR1A	443	437	491	374	6579
ENSG00000079335	Known_gene	CDC14A	10	1	5	9	5666
ENSG00000079337	Known_gene	RAPGEF3	6	0	0	3	9134
ENSG00000079385	Known_gene	CEACAM1	0	2	0	0	3794
ENSG00000079387	Known_gene	SENP1	68	75	73	92	5113
ENSG00000079393	Known_gene	DUSP13	0	0	0	2	2351
ENSG00000079432	Known_gene	CIC	23	10	17	24	9167
ENSG00000079435	Known_gene	LIPE	3	2	6	9	4866
ENSG00000079459	Known_gene	FDFT1	3516	4606	3333	2686	4609
ENSG00000079462	Known_gene	PAFAH1B3	910	567	726	1021	1288
ENSG00000079482	Known_gene	OPHN1	10	6	12	4	7569
ENSG00000079616	Known_gene	KIF22	793	400	462	775	3644
ENSG00000079691	Known_gene	CARMIL1	21	2	1	23	6406
ENSG00000079739	Known_gene	PGM1	42	67	61	71	3463
ENSG00000079785	Known_gene	DDX1	887	361	441	704	3021
ENSG00000079805	Known_gene	DNM2	95	20	26	74	4541
ENSG00000079819	Known_gene	EPB41L2	485	334	267	357	8335
ENSG00000079841	Known_gene	RIMS1	7	2	3	2	9089
ENSG00000079931	Known_gene	MOXD1	11	267	238	8	5191
ENSG00000079950	Known_gene	STX7	107	111	107	81	16074
ENSG00000079974	Known_gene	RABL2B	18	8	17	22	4740
ENSG00000079999	Known_gene	KEAP1	121	126	98	121	3361
ENSG00000080007	Known_gene	DDX43	0	0	0	1	2430
ENSG00000080031	Known_gene	PTPRH	3	1	0	1	3923
ENSG00000080166	Known_gene	DCT	0	0	0	1	5277
ENSG00000080189	Known_gene	SLC35C2	334	203	156	326	6721
ENSG00000080200	Known_gene	CRYBG3	16	12	14	12	10979
ENSG00000080224	Known_gene	EPHA6	4	2	2	3	6291
ENSG00000080298	Known_gene	RFX3	34	23	17	38	11169
ENSG00000080345	Known_gene	RIF1	56	49	52	57	16099
ENSG00000080371	Known_gene	RAB21	38	31	24	34	15563
ENSG00000080493	Known_gene	SLC4A4	1	2	0	0	9118
ENSG00000080503	Known_gene	SMARCA2	46	53	36	24	17005
ENSG00000080546	Known_gene	SESN1	197	14	44	186	3945
ENSG00000080561	Known_gene	MID2	1	0	0	0	2922
ENSG00000080573	Known_gene	COL5A3	14	8	10	5	6207
ENSG00000080603	Known_gene	SRCAP	7	14	6	7	13157
ENSG00000080608	Known_gene	PUM3	1192	439	493	459	3566
ENSG00000080644	Known_gene	CHRNA3	2	1	0	0	3915
ENSG00000080709	Known_gene	KCNN2	2	0	0	0	4109
ENSG00000080802	Known_gene	CNOT4	36	51	56	47	6749
ENSG00000080815	Known_gene	PSEN1	150	174	152	117	9393
ENSG00000080819	Known_gene	CPOX	49	11	10	38	2841
ENSG00000080822	Known_gene	CLDND1	375	279	303	297	4763
ENSG00000080823	Known_gene	MOK	11	8	12	21	5614
ENSG00000080824	Known_gene	HSP90AA1	5862	1215	1423	3832	4557
ENSG00000080839	Known_gene	RBL1	21	16	13	22	5956
ENSG00000080845	Known_gene	DLGAP4	127	142	178	135	7152
ENSG00000080854	Known_gene	IGSF9B	10	2	1	5	17561
ENSG00000080986	Known_gene	NDC80	273	165	223	255	3395
ENSG00000081014	Known_gene	AP4E1	13	6	3	21	6867
ENSG00000081019	Known_gene	RSBN1	65	34	47	61	6739
ENSG00000081026	Known_gene	MAGI3	27	4	8	22	7172
ENSG00000081041	Known_gene	CXCL2	47	3	0	18	1115
ENSG00000081051	Known_gene	AFP	55	4	8	9	2533
ENSG00000081059	Known_gene	TCF7	2	1	0	3	4963
ENSG00000081087	Known_gene	OSTM1	17	44	58	31	4638
ENSG00000081138	Known_gene	CDH7	13	2	8	3	13832
ENSG00000081154	Known_gene	PCNP	740	646	650	630	2486
ENSG00000081177	Known_gene	EXD2	56	47	55	49	5362
ENSG00000081181	Known_gene	ARG2	255	9	37	159	1923
ENSG00000081189	Known_gene	MEF2C	14	68	72	4	9405
ENSG00000081237	Known_gene	PTPRC	0	0	1	0	7786
ENSG00000081307	Known_gene	UBA5	125	57	83	104	4517
ENSG00000081320	Known_gene	STK17B	30	23	30	14	6566
ENSG00000081377	Known_gene	CDC14B	93	3	2	64	9544
ENSG00000081386	Known_gene	ZNF510	8	7	11	7	5740
ENSG00000081479	Known_gene	LRP2	148	7	2	66	15899
ENSG00000081665	Known_gene	ZNF506	28	3	10	26	6239
ENSG00000081692	Known_gene	JMJD4	67	46	64	60	2595
ENSG00000081721	Known_gene	DUSP12	329	195	234	314	1617
ENSG00000081760	Known_gene	AACS	32	23	21	52	3532
ENSG00000081791	Known_gene	DELE1	151	154	140	146	7032
ENSG00000081803	Known_gene	CADPS2	8	0	3	2	6115
ENSG00000081818	Known_gene	PCDHB4	1	0	0	2	3806
ENSG00000081842	Known_gene	PCDHA6	1	0	4	3	6136
ENSG00000081870	Known_gene	HSPB11	698	237	352	442	2428
ENSG00000081913	Known_gene	PHLPP1	25	11	9	15	6299
ENSG00000081923	Known_gene	ATP8B1	0	0	0	1	6792
ENSG00000081985	Known_gene	IL12RB2	0	0	1	0	4375
ENSG00000082014	Known_gene	SMARCD3	24	8	7	27	3623
ENSG00000082068	Known_gene	WDR70	150	129	129	113	3228
ENSG00000082126	Known_gene	MPP4	0	8	2	1	2881
ENSG00000082146	Known_gene	STRADB	25	3	11	32	2470
ENSG00000082153	Known_gene	BZW1	1487	1232	1238	1091	7523
ENSG00000082196	Known_gene	C1QTNF3	1	3	106	3	2802
ENSG00000082212	Known_gene	ME2	99	75	121	111	12139
ENSG00000082213	Known_gene	C5orf22	135	89	120	103	3683
ENSG00000082258	Known_gene	CCNT2	87	77	78	81	8515
ENSG00000082269	Known_gene	FAM135A	17	7	12	22	7582
ENSG00000082293	Known_gene	COL19A1	0	4	3	0	9357
ENSG00000082397	Known_gene	EPB41L3	6	16	7	5	9964
ENSG00000082438	Known_gene	COBLL1	6	2	1	10	10227
ENSG00000082458	Known_gene	DLG3	119	33	43	113	6857
ENSG00000082482	Known_gene	KCNK2	1	5	0	1	3910
ENSG00000082497	Known_gene	SERTAD4	9	145	95	3	5222
ENSG00000082512	Known_gene	TRAF5	4	4	8	6	4094
ENSG00000082515	Known_gene	MRPL22	888	576	702	697	3269
ENSG00000082516	Known_gene	GEMIN5	62	59	61	57	5408
ENSG00000082556	Known_gene	OPRK1	4	0	5	4	5738
ENSG00000082641	Known_gene	NFE2L1	224	218	181	182	5757
ENSG00000082684	Known_gene	SEMA5B	58	0	1	87	6360
ENSG00000082701	Known_gene	GSK3B	57	56	51	49	7932
ENSG00000082781	Known_gene	ITGB5	19	35	9	11	5020
ENSG00000082805	Known_gene	ERC1	30	52	59	40	10443
ENSG00000082898	Known_gene	XPO1	235	267	231	174	8507
ENSG00000082996	Known_gene	RNF13	107	75	78	90	3536
ENSG00000083067	Known_gene	TRPM3	4	0	1	1	16303
ENSG00000083093	Known_gene	PALB2	39	17	26	22	4617
ENSG00000083097	Known_gene	DOP1A	4	11	6	7	8272
ENSG00000083099	Known_gene	LYRM2	76	71	96	71	7727
ENSG00000083123	Known_gene	BCKDHB	40	36	26	40	3755
ENSG00000083168	Known_gene	KAT6A	99	65	72	132	13236
ENSG00000083223	Known_gene	TUT7	57	40	51	45	6415
ENSG00000083290	Known_gene	ULK2	14	3	6	7	9354
ENSG00000083312	Known_gene	TNPO1	356	251	299	302	11386
ENSG00000083444	Known_gene	PLOD1	187	584	484	141	3244
ENSG00000083454	Known_gene	P2RX5	1	0	0	1	2624
ENSG00000083457	Known_gene	ITGAE	978	228	314	763	3892
ENSG00000083520	Known_gene	DIS3	87	90	110	106	10839
ENSG00000083535	Known_gene	PIBF1	34	22	33	24	3656
ENSG00000083544	Known_gene	TDRD3	41	22	32	36	4470
ENSG00000083635	Known_gene	NUFIP1	92	52	65	57	3480
ENSG00000083642	Known_gene	PDS5B	89	90	94	107	7593
ENSG00000083720	Known_gene	OXCT1	161	45	106	85	3753
ENSG00000083750	Known_gene	RRAGB	47	56	59	55	2261
ENSG00000083799	Known_gene	CYLD	15	49	34	8	9471
ENSG00000083807	Known_gene	SLC27A5	76	31	30	56	3880
ENSG00000083812	Known_gene	ZNF324	16	8	9	27	5664
ENSG00000083814	Known_gene	ZNF671	8	9	10	9	3532
ENSG00000083817	Known_gene	ZNF416	2	11	17	12	2545
ENSG00000083828	Known_gene	ZNF586	12	11	14	18	5480
ENSG00000083838	Known_gene	ZNF446	12	12	13	23	4231
ENSG00000083844	Known_gene	ZNF264	21	10	7	22	12532
ENSG00000083845	Known_gene	RPS5	8302	5445	6693	7304	2063
ENSG00000083857	Known_gene	FAT1	98	160	110	88	15441
ENSG00000083896	Known_gene	YTHDC1	411	183	239	424	6775
ENSG00000083937	Known_gene	CHMP2B	159	154	212	127	2759
ENSG00000084070	Known_gene	SMAP2	44	65	54	42	3419
ENSG00000084072	Known_gene	PPIE	400	303	339	376	8974
ENSG00000084073	Known_gene	ZMPSTE24	144	208	166	132	3039
ENSG00000084090	Known_gene	STARD7	368	135	137	298	3377
ENSG00000084092	Known_gene	NOA1	86	117	99	117	2218
ENSG00000084093	Known_gene	REST	30	91	99	31	7585
ENSG00000084112	Known_gene	SSH1	31	19	14	27	13880
ENSG00000084207	Known_gene	GSTP1	9046	7287	9717	6704	999
ENSG00000084234	Known_gene	APLP2	732	400	461	545	4224
ENSG00000084444	Known_gene	FAM234B	13	0	3	15	5752
ENSG00000084453	Known_gene	SLCO1A2	0	0	0	1	8534
ENSG00000084463	Known_gene	WBP11	439	427	497	323	4766
ENSG00000084623	Known_gene	EIF3I	98	102	117	68	1575
ENSG00000084628	Known_gene	NKAIN1	39	10	21	24	3027
ENSG00000084636	Known_gene	COL16A1	0	8	8	0	6122
ENSG00000084652	Known_gene	TXLNA	112	158	128	121	5116
ENSG00000084676	Known_gene	NCOA1	32	17	17	42	7531
ENSG00000084693	Known_gene	AGBL5	121	92	93	128	4503
ENSG00000084710	Known_gene	EFR3B	14	3	11	20	10643
ENSG00000084731	Known_gene	KIF3C	39	12	13	62	5832
ENSG00000084733	Known_gene	RAB10	286	209	213	243	3824
ENSG00000084754	Known_gene	HADHA	601	930	748	572	3484
ENSG00000084764	Known_gene	MAPRE3	174	56	66	154	2281
ENSG00000084774	Known_gene	CAD	87	96	112	89	7454
ENSG00000085063	Known_gene	CD59	455	651	344	262	8417
ENSG00000085117	Known_gene	CD82	14	0	1	14	3279
ENSG00000085185	Known_gene	BCORL1	35	12	12	22	7996
ENSG00000085224	Known_gene	ATRX	133	121	140	149	14255
ENSG00000085231	Known_gene	AK6	468	236	285	317	2140
ENSG00000085274	Known_gene	MYNN	64	65	52	71	5730
ENSG00000085276	Known_gene	MECOM	8	7	72	2	8818
ENSG00000085365	Known_gene	SCAMP1	34	96	115	34	6587
ENSG00000085377	Known_gene	PREP	5	11	10	10	8917
ENSG00000085382	Known_gene	HACE1	38	20	12	23	5095
ENSG00000085415	Known_gene	SEH1L	154	134	129	129	4054
ENSG00000085433	Known_gene	WDR47	12	7	13	17	4423
ENSG00000085449	Known_gene	WDFY1	215	159	141	178	4629
ENSG00000085465	Known_gene	OVGP1	0	0	0	2	2196
ENSG00000085491	Known_gene	SLC25A24	122	61	106	119	6726
ENSG00000085511	Known_gene	MAP3K4	59	32	51	111	6250
ENSG00000085514	Known_gene	PILRA	30	3	2	18	1595
ENSG00000085552	Known_gene	IGSF9	5	1	0	9	4061
ENSG00000085563	Known_gene	ABCB1	3	0	0	1	5562
ENSG00000085644	Known_gene	ZNF213	6	11	12	12	3819
ENSG00000085662	Known_gene	AKR1B1	1517	529	669	1224	1995
ENSG00000085719	Known_gene	CPNE3	249	198	247	238	5376
ENSG00000085721	Known_gene	RRN3	111	95	101	76	3925
ENSG00000085733	Known_gene	CTTN	219	179	175	142	3405
ENSG00000085741	Known_gene	WNT11	0	1	5	0	2246
ENSG00000085760	Known_gene	MTIF2	181	70	82	88	3374
ENSG00000085788	Known_gene	DDHD2	44	6	12	48	6123
ENSG00000085831	Known_gene	TTC39A	2	0	2	1	9295
ENSG00000085832	Known_gene	EPS15	24	119	101	15	5163
ENSG00000085840	Known_gene	ORC1	103	45	73	85	3121
ENSG00000085871	Known_gene	MGST2	77	72	104	55	2609
ENSG00000085872	Known_gene	CHERP	50	28	40	63	4108
ENSG00000085978	Known_gene	ATG16L1	34	23	38	32	3742
ENSG00000085982	Known_gene	USP40	64	60	59	71	8029
ENSG00000085998	Known_gene	POMGNT1	296	121	148	213	3711
ENSG00000085999	Known_gene	RAD54L	119	53	66	95	3379
ENSG00000086015	Known_gene	MAST2	27	18	19	33	6245
ENSG00000086061	Known_gene	DNAJA1	3889	1424	1763	2465	2319
ENSG00000086062	Known_gene	B4GALT1	46	47	39	20	4901
ENSG00000086065	Known_gene	CHMP5	675	553	659	492	2093
ENSG00000086102	Known_gene	NFX1	35	40	31	27	5660
ENSG00000086189	Known_gene	DIMT1	168	144	155	122	5662
ENSG00000086200	Known_gene	IPO11	67	70	74	63	6389
ENSG00000086205	Known_gene	FOLH1	0	5	2	7	4694
ENSG00000086232	Known_gene	EIF2AK1	169	61	48	149	4667
ENSG00000086289	Known_gene	EPDR1	48	7	16	22	2780
ENSG00000086300	Known_gene	SNX10	5	4	7	3	3268
ENSG00000086475	Known_gene	SEPHS1	774	199	272	699	3452
ENSG00000086504	Known_gene	MRPL28	294	217	265	302	2112
ENSG00000086506	Known_gene	HBQ1	15	9	3	12	528
ENSG00000086544	Known_gene	ITPKC	32	12	7	28	3376
ENSG00000086570	Known_gene	FAT2	0	0	0	1	14537
ENSG00000086589	Known_gene	RBM22	188	219	267	184	2724
ENSG00000086598	Known_gene	TMED2	323	716	647	270	3769
ENSG00000086619	Known_gene	ERO1B	6	6	5	2	5788
ENSG00000086666	Known_gene	ZFAND6	314	262	330	261	3034
ENSG00000086696	Known_gene	HSD17B2	1	0	0	0	9529
ENSG00000086712	Known_gene	TXLNG	181	39	48	93	4396
ENSG00000086717	Known_gene	PPEF1	0	4	6	0	2895
ENSG00000086730	Known_gene	LAT2	0	4	0	2	4241
ENSG00000086758	Known_gene	HUWE1	237	172	145	223	15412
ENSG00000086827	Known_gene	ZW10	128	100	137	104	2916
ENSG00000086848	Known_gene	ALG9	107	36	47	78	7469
ENSG00000086967	Known_gene	MYBPC2	0	5	0	1	3604
ENSG00000086991	Known_gene	NOX4	4	7	20	7	5247
ENSG00000087008	Known_gene	ACOX3	48	80	87	42	3008
ENSG00000087053	Known_gene	MTMR2	123	259	248	134	5089
ENSG00000087074	Known_gene	PPP1R15A	144	335	279	121	3065
ENSG00000087076	Known_gene	HSD17B14	43	43	65	45	1112
ENSG00000087077	Known_gene	TRIP6	442	155	180	213	1972
ENSG00000087085	Known_gene	ACHE	2	1	2	0	3728
ENSG00000087086	Known_gene	FTL	10653	25548	24004	5696	871
ENSG00000087087	Known_gene	SRRT	437	310	351	441	3773
ENSG00000087088	Known_gene	BAX	423	161	153	376	1824
ENSG00000087095	Known_gene	NLK	19	6	9	27	4536
ENSG00000087111	Known_gene	PIGS	63	43	38	59	2908
ENSG00000087116	Known_gene	ADAMTS2	0	0	0	1	8585
ENSG00000087152	Known_gene	ATXN7L3	56	15	20	43	4564
ENSG00000087157	Known_gene	PGS1	52	57	59	42	2671
ENSG00000087191	Known_gene	PSMC5	1551	945	986	1302	1904
ENSG00000087206	Known_gene	UIMC1	92	58	64	84	3139
ENSG00000087237	Known_gene	CETP	0	0	1	0	1908
ENSG00000087245	Known_gene	MMP2	31	214	173	31	4706
ENSG00000087253	Known_gene	LPCAT2	3	10	12	2	5504
ENSG00000087258	Known_gene	GNAO1	2	3	2	5	10036
ENSG00000087263	Known_gene	OGFOD1	684	234	256	430	4803
ENSG00000087266	Known_gene	SH3BP2	20	7	7	25	10744
ENSG00000087269	Known_gene	NOP14	132	112	101	104	3556
ENSG00000087274	Known_gene	ADD1	147	257	275	156	5182
ENSG00000087299	Known_gene	L2HGDH	13	2	5	17	6481
ENSG00000087301	Known_gene	TXNDC16	50	24	13	44	4716
ENSG00000087302	Known_gene	RTRAF	2458	1171	1468	1982	7039
ENSG00000087303	Known_gene	NID2	65	18	11	29	5045
ENSG00000087338	Known_gene	GMCL1	61	40	42	53	4161
ENSG00000087365	Known_gene	SF3B2	1285	1428	1452	1182	3383
ENSG00000087448	Known_gene	KLHL42	41	12	11	29	7020
ENSG00000087460	Known_gene	GNAS	1966	535	580	1622	10953
ENSG00000087470	Known_gene	DNM1L	147	90	114	92	4852
ENSG00000087494	Known_gene	PTHLH	6	20	9	1	3405
ENSG00000087495	Known_gene	PHACTR3	3	2	5	6	4369
ENSG00000087502	Known_gene	ERGIC2	122	136	126	69	5777
ENSG00000087510	Known_gene	TFAP2C	1	5	1	1	3001
ENSG00000087586	Known_gene	AURKA	438	300	356	340	2928
ENSG00000087589	Known_gene	CASS4	1	0	0	0	4302
ENSG00000087842	Known_gene	PIR	480	195	177	245	1539
ENSG00000087884	Known_gene	AAMDC	213	370	312	159	1791
ENSG00000087903	Known_gene	RFX2	64	8	18	64	5019
ENSG00000087995	Known_gene	METTL2A	235	159	180	205	6011
ENSG00000088002	Known_gene	SULT2B1	0	4	0	0	1599
ENSG00000088035	Known_gene	ALG6	62	37	46	55	3792
ENSG00000088038	Known_gene	CNOT3	68	48	68	58	6403
ENSG00000088179	Known_gene	PTPN4	9	4	3	6	12802
ENSG00000088205	Known_gene	DDX18	769	263	337	459	3753
ENSG00000088247	Known_gene	KHSRP	575	217	275	577	4204
ENSG00000088256	Known_gene	GNA11	91	8	9	71	4359
ENSG00000088280	Known_gene	ASAP3	18	17	36	44	4390
ENSG00000088298	Known_gene	EDEM2	62	98	81	69	1884
ENSG00000088305	Known_gene	DNMT3B	51	7	15	73	4997
ENSG00000088320	Known_gene	REM1	0	1	0	0	1660
ENSG00000088325	Known_gene	TPX2	740	483	589	664	3608
ENSG00000088356	Known_gene	PDRG1	303	203	254	233	1957
ENSG00000088367	Known_gene	EPB41L1	44	15	11	42	9676
ENSG00000088387	Known_gene	DOCK9	5	8	4	2	14758
ENSG00000088448	Known_gene	ANKRD10	138	43	36	149	3657
ENSG00000088451	Known_gene	TGDS	117	47	42	103	1873
ENSG00000088538	Known_gene	DOCK3	4	0	0	6	9069
ENSG00000088543	Known_gene	C3orf18	5	3	0	4	3126
ENSG00000088682	Known_gene	COQ9	172	267	346	189	1789
ENSG00000088726	Known_gene	TMEM40	4	0	0	2	2260
ENSG00000088727	Known_gene	KIF9	120	62	85	89	4560
ENSG00000088756	Known_gene	ARHGAP28	5	48	103	10	10172
ENSG00000088766	Known_gene	CRLS1	17	0	0	10	4114
ENSG00000088808	Known_gene	PPP1R13B	5	5	0	5	6372
ENSG00000088812	Known_gene	ATRN	26	15	7	29	8771
ENSG00000088826	Known_gene	SMOX	20	25	20	13	2519
ENSG00000088832	Known_gene	FKBP1A	974	1328	1357	880	2346
ENSG00000088833	Known_gene	NSFL1C	353	286	337	305	4151
ENSG00000088836	Known_gene	SLC4A11	1	0	0	1	3983
ENSG00000088854	Known_gene	C20orf194	24	12	17	31	6869
ENSG00000088876	Known_gene	ZNF343	22	16	15	13	4438
ENSG00000088881	Known_gene	EBF4	1	0	0	6	3002
ENSG00000088882	Known_gene	CPXM1	126	146	190	228	2376
ENSG00000088888	Known_gene	MAVS	114	43	60	109	11771
ENSG00000088899	Known_gene	LZTS3	6	3	5	2	5395
ENSG00000088930	Known_gene	XRN2	1074	675	862	862	3409
ENSG00000088970	Known_gene	KIZ	12	23	19	13	4485
ENSG00000088986	Known_gene	DYNLL1	2287	1183	1399	1698	2816
ENSG00000088992	Known_gene	TESC	0	0	1	0	1266
ENSG00000089006	Known_gene	SNX5	581	357	423	500	3557
ENSG00000089009	Known_gene	RPL6	18210	10122	11891	16804	2140
ENSG00000089022	Known_gene	MAPKAPK5	38	5	10	27	11352
ENSG00000089041	Known_gene	P2RX7	0	1	1	0	5546
ENSG00000089048	Known_gene	ESF1	137	61	121	82	3245
ENSG00000089050	Known_gene	RBBP9	30	51	59	31	3843
ENSG00000089053	Known_gene	ANAPC5	586	288	293	527	3681
ENSG00000089057	Known_gene	SLC23A2	35	17	24	42	7067
ENSG00000089060	Known_gene	SLC8B1	9	17	8	25	5547
ENSG00000089063	Known_gene	TMEM230	631	691	542	606	3639
ENSG00000089091	Known_gene	DZANK1	9	3	10	3	6619
ENSG00000089094	Known_gene	KDM2B	30	12	13	32	7760
ENSG00000089101	Known_gene	CFAP61	1	0	0	7	6377
ENSG00000089123	Known_gene	TASP1	19	27	25	21	2553
ENSG00000089127	Known_gene	OAS1	1	158	31	0	4980
ENSG00000089154	Known_gene	GCN1	125	125	84	109	8685
ENSG00000089157	Known_gene	RPLP0	24178	18361	18839	23684	1973
ENSG00000089159	Known_gene	PXN	66	93	65	48	6867
ENSG00000089163	Known_gene	SIRT4	3	7	5	2	1222
ENSG00000089177	Known_gene	KIF16B	18	19	21	16	7721
ENSG00000089195	Known_gene	TRMT6	190	67	111	121	2954
ENSG00000089199	Known_gene	CHGB	3	5	7	8	2558
ENSG00000089220	Known_gene	PEBP1	3313	2092	2759	3109	1436
ENSG00000089234	Known_gene	BRAP	16	10	5	11	4119
ENSG00000089248	Known_gene	ERP29	1086	911	756	903	2314
ENSG00000089250	Known_gene	NOS1	0	0	0	2	12285
ENSG00000089280	Known_gene	FUS	651	429	575	751	2080
ENSG00000089289	Known_gene	IGBP1	194	176	180	243	1864
ENSG00000089327	Known_gene	FXYD5	126	67	27	76	2912
ENSG00000089335	Known_gene	ZNF302	55	38	34	66	3451
ENSG00000089351	Known_gene	GRAMD1A	26	5	2	12	3297
ENSG00000089472	Known_gene	HEPH	14	22	53	4	7030
ENSG00000089486	Known_gene	CDIP1	434	294	339	382	3798
ENSG00000089597	Known_gene	GANAB	478	606	452	438	4228
ENSG00000089639	Known_gene	GMIP	7	0	1	6	3656
ENSG00000089682	Known_gene	RBM41	23	10	12	16	4953
ENSG00000089685	Known_gene	BIRC5	963	482	550	816	3222
ENSG00000089692	Known_gene	LAG3	0	0	3	1	2162
ENSG00000089693	Known_gene	MLF2	397	414	484	324	2720
ENSG00000089723	Known_gene	OTUB2	12	13	18	8	4241
ENSG00000089737	Known_gene	DDX24	604	581	703	458	5583
ENSG00000089775	Known_gene	ZBTB25	16	26	14	16	12229
ENSG00000089818	Known_gene	NECAP1	57	70	81	35	4158
ENSG00000089820	Known_gene	ARHGAP4	1	0	0	3	3987
ENSG00000089876	Known_gene	DHX32	46	14	13	35	3925
ENSG00000089902	Known_gene	RCOR1	24	14	8	27	5751
ENSG00000089916	Known_gene	GPATCH2L	101	63	76	68	19987
ENSG00000090006	Known_gene	LTBP4	0	1	0	1	5888
ENSG00000090013	Known_gene	BLVRB	69	232	206	52	1613
ENSG00000090020	Known_gene	SLC9A1	17	9	7	20	5433
ENSG00000090054	Known_gene	SPTLC1	178	217	214	133	5263
ENSG00000090060	Known_gene	PAPOLA	554	441	418	451	8231
ENSG00000090061	Known_gene	CCNK	58	50	69	59	4415
ENSG00000090097	Known_gene	PCBP4	189	96	84	336	4019
ENSG00000090104	Known_gene	RGS1	0	18	2	0	1922
ENSG00000090238	Known_gene	YPEL3	1	0	4	2	3064
ENSG00000090263	Known_gene	MRPS33	469	270	378	369	4565
ENSG00000090266	Known_gene	NDUFB2	2731	2242	2645	1993	3842
ENSG00000090273	Known_gene	NUDC	671	468	616	527	2673
ENSG00000090316	Known_gene	MAEA	1232	413	387	980	3066
ENSG00000090339	Known_gene	ICAM1	90	14	3	61	2994
ENSG00000090372	Known_gene	STRN4	52	15	11	64	4565
ENSG00000090376	Known_gene	IRAK3	1	0	0	0	9688
ENSG00000090432	Known_gene	MUL1	70	92	85	83	2428
ENSG00000090447	Known_gene	TFAP4	34	10	16	31	2268
ENSG00000090470	Known_gene	PDCD7	22	6	6	21	2823
ENSG00000090487	Known_gene	SPG21	51	125	166	88	3442
ENSG00000090520	Known_gene	DNAJB11	326	255	323	205	2398
ENSG00000090530	Known_gene	P3H2	94	10	15	39	3923
ENSG00000090534	Known_gene	THPO	6	0	0	0	2620
ENSG00000090539	Known_gene	CHRD	5	1	0	11	3576
ENSG00000090554	Known_gene	FLT3LG	2	5	2	1	2674
ENSG00000090565	Known_gene	RAB11FIP3	40	6	5	34	5342
ENSG00000090581	Known_gene	GNPTG	57	59	79	83	2734
ENSG00000090612	Known_gene	ZNF268	51	50	51	47	13689
ENSG00000090615	Known_gene	GOLGA3	58	123	124	55	10773
ENSG00000090621	Known_gene	PABPC4	237	41	50	200	3577
ENSG00000090661	Known_gene	CERS4	26	3	1	25	2461
ENSG00000090674	Known_gene	MCOLN1	31	21	31	35	2084
ENSG00000090686	Known_gene	USP48	50	62	64	74	7010
ENSG00000090776	Known_gene	EFNB1	60	39	36	77	3303
ENSG00000090857	Known_gene	PDPR	28	27	22	43	9495
ENSG00000090861	Known_gene	AARS1	240	539	392	195	3549
ENSG00000090863	Known_gene	GLG1	91	125	103	106	9659
ENSG00000090889	Known_gene	KIF4A	317	177	226	292	4675
ENSG00000090905	Known_gene	TNRC6A	116	151	161	131	8883
ENSG00000090924	Known_gene	PLEKHG2	46	31	30	59	8567
ENSG00000090932	Known_gene	DLL3	24	41	42	44	2353
ENSG00000090971	Known_gene	NAT14	329	44	58	283	1979
ENSG00000090975	Known_gene	PITPNM2	18	8	5	12	8183
ENSG00000090989	Known_gene	EXOC1	56	65	78	70	3592
ENSG00000091009	Known_gene	RBM27	74	44	58	70	6537
ENSG00000091039	Known_gene	OSBPL8	37	75	85	76	8188
ENSG00000091073	Known_gene	DTX2	17	10	12	8	3632
ENSG00000091127	Known_gene	PUS7	123	65	97	77	4025
ENSG00000091128	Known_gene	LAMB4	1	0	1	0	6617
ENSG00000091129	Known_gene	NRCAM	102	24	20	69	7550
ENSG00000091136	Known_gene	LAMB1	318	814	431	140	6552
ENSG00000091137	Known_gene	SLC26A4	0	1	0	0	4941
ENSG00000091140	Known_gene	DLD	440	366	366	337	4040
ENSG00000091157	Known_gene	WDR7	14	20	21	16	14775
ENSG00000091164	Known_gene	TXNL1	417	340	379	403	10911
ENSG00000091262	Known_gene	ABCC6	17	4	11	8	6394
ENSG00000091317	Known_gene	CMTM6	219	308	294	217	3307
ENSG00000091409	Known_gene	ITGA6	36	4	8	69	6081
ENSG00000091428	Known_gene	RAPGEF4	2	0	2	2	5210
ENSG00000091436	Known_gene	MAP3K20	24	33	27	13	10410
ENSG00000091482	Known_gene	SMPX	0	0	1	0	1324
ENSG00000091483	Known_gene	FH	639	317	364	531	1791
ENSG00000091490	Known_gene	SEL1L3	84	8	6	33	6153
ENSG00000091513	Known_gene	TF	7	2	2	5	20522
ENSG00000091527	Known_gene	CDV3	418	55	36	139	4367
ENSG00000091536	Known_gene	MYO15A	0	0	0	2	12778
ENSG00000091542	Known_gene	ALKBH5	142	53	63	113	3347
ENSG00000091592	Known_gene	NLRP1	48	7	10	26	6735
ENSG00000091640	Known_gene	SPAG7	326	319	385	398	1991
ENSG00000091651	Known_gene	ORC6	235	72	123	145	2351
ENSG00000091656	Known_gene	ZFHX4	61	30	57	53	14780
ENSG00000091664	Known_gene	SLC17A6	0	15	1	0	3665
ENSG00000091704	Known_gene	CPA1	1	0	0	0	1521
ENSG00000091732	Known_gene	ZC3HC1	233	254	297	228	2878
ENSG00000091844	Known_gene	RGS17	22	15	4	18	7932
ENSG00000091879	Known_gene	ANGPT2	0	1	2	2	6794
ENSG00000091947	Known_gene	TMEM101	175	152	153	218	2654
ENSG00000091972	Known_gene	CD200	25	17	49	34	2647
ENSG00000091986	Known_gene	CCDC80	315	911	396	124	12660
ENSG00000092010	Known_gene	PSME1	622	838	652	653	1220
ENSG00000092020	Known_gene	PPP2R3C	219	170	184	211	3274
ENSG00000092036	Known_gene	HAUS4	190	104	88	204	1890
ENSG00000092051	Known_gene	JPH4	0	5	1	0	4563
ENSG00000092054	Known_gene	MYH7	6	0	0	2	6027
ENSG00000092068	Known_gene	SLC7A8	1	13	22	4	4903
ENSG00000092094	Known_gene	OSGEP	282	102	126	234	2034
ENSG00000092096	Known_gene	SLC22A17	11	7	2	24	2463
ENSG00000092098	Known_gene	RNF31	4	5	2	2	4056
ENSG00000092108	Known_gene	SCFD1	226	138	113	144	3151
ENSG00000092140	Known_gene	G2E3	123	77	97	94	7793
ENSG00000092148	Known_gene	HECTD1	110	76	79	82	9820
ENSG00000092199	Known_gene	HNRNPC	11694	4413	5235	9642	6586
ENSG00000092200	Known_gene	RPGRIP1	0	0	0	1	4372
ENSG00000092201	Known_gene	SUPT16H	2031	757	999	1699	5482
ENSG00000092203	Known_gene	TOX4	263	212	216	242	5120
ENSG00000092208	Known_gene	GEMIN2	230	102	142	189	2353
ENSG00000092295	Known_gene	TGM1	1	1	0	0	3735
ENSG00000092330	Known_gene	TINF2	181	87	80	176	2179
ENSG00000092421	Known_gene	SEMA6A	6	67	80	8	9375
ENSG00000092439	Known_gene	TRPM7	20	34	36	20	11526
ENSG00000092445	Known_gene	TYRO3	119	9	9	118	8933
ENSG00000092470	Known_gene	WDR76	55	22	10	41	3980
ENSG00000092529	Known_gene	CAPN3	0	0	1	2	9397
ENSG00000092531	Known_gene	SNAP23	78	28	41	47	3993
ENSG00000092607	Known_gene	TBX15	0	13	5	0	4344
ENSG00000092621	Known_gene	PHGDH	1522	1122	1118	1167	4082
ENSG00000092758	Known_gene	COL9A3	0	11	8	0	2577
ENSG00000092820	Known_gene	EZR	681	468	544	469	3132
ENSG00000092841	Known_gene	MYL6	33668	15151	17793	16663	2609
ENSG00000092847	Known_gene	AGO1	67	50	110	104	13890
ENSG00000092850	Known_gene	TEKT2	4	1	1	17	1959
ENSG00000092853	Known_gene	CLSPN	204	101	166	182	9282
ENSG00000092871	Known_gene	RFFL	1	5	6	7	8367
ENSG00000092929	Known_gene	UNC13D	1	0	0	0	4500
ENSG00000092931	Known_gene	MFSD11	31	45	42	25	5146
ENSG00000092964	Known_gene	DPYSL2	253	429	463	245	5687
ENSG00000092969	Known_gene	TGFB2	39	81	81	38	5952
ENSG00000092978	Known_gene	GPATCH2	50	46	81	61	7868
ENSG00000093000	Known_gene	NUP50	90	107	104	116	6065
ENSG00000093009	Known_gene	CDC45	250	163	203	199	2359
ENSG00000093010	Known_gene	COMT	366	115	39	239	4981
ENSG00000093072	Known_gene	ADA2	2	1	0	3	7650
ENSG00000093144	Known_gene	ECHDC1	396	171	173	336	4164
ENSG00000093167	Known_gene	LRRFIP2	315	113	93	236	4735
ENSG00000093183	Known_gene	SEC22C	132	67	93	135	7605
ENSG00000093217	Known_gene	XYLB	12	8	4	3	6084
ENSG00000094631	Known_gene	HDAC6	79	98	71	113	6510
ENSG00000094661	Known_gene	OR1I1	1	0	0	0	6057
ENSG00000094755	Known_gene	GABRP	1	0	1	1	4531
ENSG00000094804	Known_gene	CDC6	268	118	138	189	4822
ENSG00000094841	Known_gene	UPRT	36	30	41	37	3397
ENSG00000094880	Known_gene	CDC23	203	178	207	192	3829
ENSG00000094914	Known_gene	AAAS	282	330	364	278	2910
ENSG00000094916	Known_gene	CBX5	848	691	934	805	14002
ENSG00000094975	Known_gene	SUCO	144	79	146	106	6127
ENSG00000095002	Known_gene	MSH2	258	134	156	235	13588
ENSG00000095015	Known_gene	MAP3K1	6	18	16	5	7036
ENSG00000095059	Known_gene	DHPS	293	250	307	237	1771
ENSG00000095066	Known_gene	HOOK2	8	7	3	14	3109
ENSG00000095139	Known_gene	ARCN1	170	201	244	101	4177
ENSG00000095209	Known_gene	TMEM38B	102	81	95	106	4531
ENSG00000095261	Known_gene	PSMD5	27	12	25	16	3865
ENSG00000095303	Known_gene	PTGS1	1	3	0	1	5678
ENSG00000095319	Known_gene	NUP188	120	236	248	98	5816
ENSG00000095321	Known_gene	CRAT	32	52	36	48	3559
ENSG00000095370	Known_gene	SH2D3C	4	33	53	1	4394
ENSG00000095380	Known_gene	NANS	202	230	239	134	2503
ENSG00000095383	Known_gene	TBC1D2	2	3	0	1	3597
ENSG00000095397	Known_gene	WHRN	5	4	4	3	4369
ENSG00000095485	Known_gene	CWF19L1	12	6	6	12	2633
ENSG00000095539	Known_gene	SEMA4G	0	4	3	1	4808
ENSG00000095564	Known_gene	BTAF1	160	32	34	161	7391
ENSG00000095574	Known_gene	IKZF5	13	26	21	13	4645
ENSG00000095585	Known_gene	BLNK	1	0	0	0	4639
ENSG00000095587	Known_gene	TLL2	3	6	1	3	6769
ENSG00000095596	Known_gene	CYP26A1	577	148	256	429	2661
ENSG00000095637	Known_gene	SORBS1	20	33	45	8	10148
ENSG00000095739	Known_gene	BAMBI	2	4	1	1	1691
ENSG00000095752	Known_gene	IL11	0	1	1	0	2678
ENSG00000095777	Known_gene	MYO3A	2	1	4	4	7875
ENSG00000095787	Known_gene	WAC	156	84	90	167	7462
ENSG00000095794	Known_gene	CREM	173	82	87	124	5110
ENSG00000095906	Known_gene	NUBP2	151	112	131	156	2430
ENSG00000095932	Known_gene	SMIM24	0	0	1	0	1481
ENSG00000095951	Known_gene	HIVEP1	20	24	21	9	11005
ENSG00000095970	Known_gene	TREM2	0	0	0	1	1095
ENSG00000096060	Known_gene	FKBP5	108	158	173	98	10632
ENSG00000096063	Known_gene	SRPK1	531	381	645	390	5667
ENSG00000096070	Known_gene	BRPF3	66	8	8	37	6536
ENSG00000096080	Known_gene	MRPS18A	374	358	385	314	1284
ENSG00000096092	Known_gene	TMEM14A	244	287	317	236	988
ENSG00000096093	Known_gene	EFHC1	113	62	59	113	15832
ENSG00000096384	Known_gene	HSP90AB1	11404	9662	12692	7577	2984
ENSG00000096395	Known_gene	MLN	0	1	1	1	558
ENSG00000096401	Known_gene	CDC5L	302	229	320	273	6241
ENSG00000096433	Known_gene	ITPR3	0	3	4	0	9870
ENSG00000096654	Known_gene	ZNF184	25	17	27	29	3366
ENSG00000096696	Known_gene	DSP	3	5	4	0	9751
ENSG00000096717	Known_gene	SIRT1	25	8	10	18	4564
ENSG00000096746	Known_gene	HNRNPH3	1892	673	734	1514	2371
ENSG00000096872	Known_gene	IFT74	79	40	38	58	3431
ENSG00000096968	Known_gene	JAK2	4	2	7	2	7540
ENSG00000097007	Known_gene	ABL1	52	32	32	46	7018
ENSG00000097021	Known_gene	ACOT7	540	383	494	389	3600
ENSG00000097033	Known_gene	SH3GLB1	59	105	101	64	6488
ENSG00000097046	Known_gene	CDC7	112	42	36	133	3423
ENSG00000097096	Known_gene	SYDE2	3	1	1	1	5466
ENSG00000099139	Known_gene	PCSK5	36	7	8	25	13341
ENSG00000099194	Known_gene	SCD	1248	1970	1251	1021	5245
ENSG00000099203	Known_gene	TMED1	154	131	103	178	1884
ENSG00000099204	Known_gene	ABLIM1	42	50	91	34	9108
ENSG00000099219	Known_gene	ERMP1	3	3	6	6	6375
ENSG00000099246	Known_gene	RAB18	247	224	238	170	5410
ENSG00000099250	Known_gene	NRP1	20	190	111	16	11522
ENSG00000099256	Known_gene	PRTFDC1	72	14	19	69	2334
ENSG00000099260	Known_gene	PALMD	138	186	90	86	2539
ENSG00000099282	Known_gene	TSPAN15	148	3	8	87	1703
ENSG00000099284	Known_gene	MACROH2A2	180	140	250	341	1932
ENSG00000099290	Known_gene	WASHC2A	100	74	77	103	5064
ENSG00000099308	Known_gene	MAST3	3	8	11	10	5896
ENSG00000099326	Known_gene	MZF1	5	2	9	25	3167
ENSG00000099330	Known_gene	OCEL1	5	22	14	7	1584
ENSG00000099331	Known_gene	MYO9B	19	12	19	27	8028
ENSG00000099337	Known_gene	KCNK6	0	2	0	0	5721
ENSG00000099341	Known_gene	PSMD8	1505	1408	1616	1520	2852
ENSG00000099364	Known_gene	FBXL19	196	17	15	196	4340
ENSG00000099365	Known_gene	STX1B	0	2	0	3	4722
ENSG00000099377	Known_gene	HSD3B7	11	3	1	12	2490
ENSG00000099381	Known_gene	SETD1A	20	11	11	21	6080
ENSG00000099385	Known_gene	BCL7C	23	22	22	27	4340
ENSG00000099617	Known_gene	EFNA2	51	107	133	66	2424
ENSG00000099622	Known_gene	CIRBP	700	968	1111	746	5726
ENSG00000099624	Known_gene	ATP5F1D	31	13	10	32	1000
ENSG00000099625	Known_gene	CBARP	0	1	0	3	4400
ENSG00000099715	Known_gene	PCDH11Y	5	0	3	3	11672
ENSG00000099721	Known_gene	AMELY	0	1	0	0	990
ENSG00000099783	Known_gene	HNRNPM	1504	687	930	1366	2861
ENSG00000099785	Known_gene	MARCHF2	7	4	6	14	2191
ENSG00000099795	Known_gene	NDUFB7	992	645	815	819	535
ENSG00000099797	Known_gene	TECR	685	865	765	602	1497
ENSG00000099800	Known_gene	TIMM13	1579	942	1084	1086	1664
ENSG00000099804	Known_gene	CDC34	62	11	10	46	1423
ENSG00000099810	Known_gene	MTAP	163	79	96	104	13637
ENSG00000099814	Known_gene	CEP170B	16	1	4	10	6860
ENSG00000099817	Known_gene	POLR2E	647	587	510	760	3063
ENSG00000099821	Known_gene	POLRMT	16	4	4	13	3999
ENSG00000099840	Known_gene	IZUMO4	3	0	1	3	1522
ENSG00000099849	Known_gene	RASSF7	25	5	4	42	2514
ENSG00000099860	Known_gene	GADD45B	54	53	38	16	1682
ENSG00000099864	Known_gene	PALM	16	9	8	22	3484
ENSG00000099875	Known_gene	MKNK2	96	5	17	105	4256
ENSG00000099889	Known_gene	ARVCF	194	11	19	218	4077
ENSG00000099899	Known_gene	TRMT2A	47	13	23	53	3128
ENSG00000099901	Known_gene	RANBP1	438	776	1171	2051	2913
ENSG00000099904	Known_gene	ZDHHC8	17	1	4	8	5150
ENSG00000099910	Known_gene	KLHL22	114	79	66	134	3182
ENSG00000099917	Known_gene	MED15	22	32	30	29	5016
ENSG00000099940	Known_gene	SNAP29	99	101	96	71	4417
ENSG00000099942	Known_gene	CRKL	116	12	18	99	5342
ENSG00000099949	Known_gene	LZTR1	164	21	25	116	4909
ENSG00000099953	Known_gene	MMP11	6	36	25	6	2750
ENSG00000099954	Known_gene	CECR2	24	5	15	37	10491
ENSG00000099956	Known_gene	SMARCB1	203	514	637	648	6316
ENSG00000099958	Known_gene	DERL3	14	61	52	17	3336
ENSG00000099960	Known_gene	SLC7A4	0	0	1	0	2450
ENSG00000099968	Known_gene	BCL2L13	97	142	167	75	7099
ENSG00000099974	Known_gene	DDTL	8	0	3	8	1582
ENSG00000099977	Known_gene	DDT	497	333	372	422	1060
ENSG00000099991	Known_gene	CABIN1	55	44	44	39	7897
ENSG00000099992	Known_gene	TBC1D10A	11	14	11	14	2545
ENSG00000099994	Known_gene	SUSD2	0	2	0	1	3172
ENSG00000099995	Known_gene	SF3A1	197	256	320	206	5115
ENSG00000099998	Known_gene	GGT5	1	11	2	0	2590
ENSG00000099999	Known_gene	RNF215	4	2	1	6	10177
ENSG00000100003	Known_gene	SEC14L2	19	22	9	10	5511
ENSG00000100014	Known_gene	SPECC1L	260	168	209	259	6973
ENSG00000100023	Known_gene	PPIL2	67	68	67	55	6434
ENSG00000100024	Known_gene	UPB1	0	0	1	0	6450
ENSG00000100027	Known_gene	YPEL1	8	0	1	11	4341
ENSG00000100028	Known_gene	SNRPD3	1159	385	530	827	3587
ENSG00000100029	Known_gene	PES1	310	269	294	255	2927
ENSG00000100030	Known_gene	MAPK1	216	23	22	163	6071
ENSG00000100031	Known_gene	GGT1	0	0	1	0	3951
ENSG00000100034	Known_gene	PPM1F	42	22	25	23	6840
ENSG00000100036	Known_gene	SLC35E4	18	1	1	14	5402
ENSG00000100038	Known_gene	TOP3B	66	32	38	55	5376
ENSG00000100055	Known_gene	CYTH4	0	0	1	0	3581
ENSG00000100056	Known_gene	ESS2	67	28	53	82	5554
ENSG00000100060	Known_gene	MFNG	9	0	1	16	2540
ENSG00000100065	Known_gene	CARD10	8	5	1	1	4751
ENSG00000100068	Known_gene	LRP5L	3	0	3	3	3995
ENSG00000100075	Known_gene	SLC25A1	130	66	75	122	1683
ENSG00000100077	Known_gene	GRK3	54	10	3	63	9477
ENSG00000100078	Known_gene	PLA2G3	26	59	31	9	2600
ENSG00000100079	Known_gene	LGALS2	0	5	0	0	833
ENSG00000100083	Known_gene	GGA1	76	86	82	68	4403
ENSG00000100084	Known_gene	HIRA	18	8	2	15	4126
ENSG00000100092	Known_gene	SH3BP1	6	9	9	3	3545
ENSG00000100095	Known_gene	SEZ6L	5	0	0	3	6740
ENSG00000100097	Known_gene	LGALS1	743	11246	6073	220	916
ENSG00000100099	Known_gene	HPS4	192	64	94	190	5806
ENSG00000100100	Known_gene	PIK3IP1	1	28	40	3	2811
ENSG00000100101	Known_gene	Z83844.1	14	6	8	26	5543
ENSG00000100104	Known_gene	SRRD	35	2	4	25	4020
ENSG00000100105	Known_gene	PATZ1	191	12	48	241	4994
ENSG00000100106	Known_gene	TRIOBP	15	5	3	12	11802
ENSG00000100109	Known_gene	TFIP11	166	126	148	133	5586
ENSG00000100116	Known_gene	GCAT	102	32	57	139	2020
ENSG00000100121	Known_gene	GGTLC2	0	1	0	0	1396
ENSG00000100122	Known_gene	CRYBB1	25	2	0	13	1041
ENSG00000100124	Known_gene	ANKRD54	17	7	8	18	2820
ENSG00000100129	Known_gene	EIF3L	1731	1797	1841	2052	3996
ENSG00000100138	Known_gene	SNU13	1928	1437	1662	1434	2896
ENSG00000100139	Known_gene	MICALL1	38	8	11	20	4807
ENSG00000100142	Known_gene	POLR2F	1478	686	913	955	5232
ENSG00000100147	Known_gene	CCDC134	29	14	17	12	1270
ENSG00000100150	Known_gene	DEPDC5	21	24	21	23	9526
ENSG00000100151	Known_gene	PICK1	7	3	11	14	2693
ENSG00000100154	Known_gene	TTC28	45	37	46	58	12099
ENSG00000100162	Known_gene	CENPM	468	155	211	408	1342
ENSG00000100167	Known_gene	SEPTIN3	59	1	7	82	6811
ENSG00000100196	Known_gene	KDELR3	21	247	93	12	1883
ENSG00000100197	Known_gene	CYP2D6	1	0	0	2	1716
ENSG00000100201	Known_gene	DDX17	431	111	157	498	6984
ENSG00000100206	Known_gene	DMC1	29	3	2	16	3424
ENSG00000100207	Known_gene	TCF20	24	12	16	21	7548
ENSG00000100209	Known_gene	HSCB	33	22	17	34	1154
ENSG00000100211	Known_gene	CBY1	264	160	180	266	1570
ENSG00000100216	Known_gene	TOMM22	753	616	901	554	2118
ENSG00000100218	Known_gene	RSPH14	1	4	0	2	2333
ENSG00000100219	Known_gene	XBP1	47	88	54	67	2039
ENSG00000100220	Known_gene	RTCB	780	642	684	697	2019
ENSG00000100221	Known_gene	JOSD1	21	14	10	20	4094
ENSG00000100225	Known_gene	FBXO7	73	247	251	149	2722
ENSG00000100226	Known_gene	GTPBP1	10	10	9	14	6198
ENSG00000100227	Known_gene	POLDIP3	385	385	416	317	3522
ENSG00000100228	Known_gene	RAB36	21	1	1	7	4107
ENSG00000100234	Known_gene	TIMP3	42	37	54	7	4603
ENSG00000100239	Known_gene	PPP6R2	21	6	9	26	4419
ENSG00000100241	Known_gene	SBF1	38	10	10	42	8022
ENSG00000100242	Known_gene	SUN2	69	39	40	55	6637
ENSG00000100243	Known_gene	CYB5R3	189	318	268	218	3510
ENSG00000100246	Known_gene	DNAL4	57	82	79	98	1737
ENSG00000100258	Known_gene	LMF2	41	32	12	51	2714
ENSG00000100263	Known_gene	RHBDD3	63	10	14	41	2279
ENSG00000100266	Known_gene	PACSIN2	175	93	107	138	4419
ENSG00000100271	Known_gene	TTLL1	26	66	65	43	1868
ENSG00000100280	Known_gene	AP1B1	122	48	51	105	4642
ENSG00000100281	Known_gene	HMGXB4	265	163	195	215	4251
ENSG00000100284	Known_gene	TOM1	60	151	123	73	3015
ENSG00000100285	Known_gene	NEFH	17	51	87	19	3795
ENSG00000100288	Known_gene	CHKB	35	43	53	27	1474
ENSG00000100290	Known_gene	BIK	5	0	10	5	951
ENSG00000100292	Known_gene	HMOX1	5	39	15	5	1836
ENSG00000100294	Known_gene	MCAT	32	38	52	66	2389
ENSG00000100296	Known_gene	THOC5	151	149	191	127	6164
ENSG00000100297	Known_gene	MCM5	425	399	415	374	4521
ENSG00000100298	Known_gene	APOBEC3H	1	0	2	1	1143
ENSG00000100299	Known_gene	ARSA	23	18	13	12	4315
ENSG00000100300	Known_gene	TSPO	183	353	127	129	1170
ENSG00000100304	Known_gene	TTLL12	182	27	52	152	3509
ENSG00000100307	Known_gene	CBX7	2	1	1	0	4111
ENSG00000100311	Known_gene	PDGFB	7	7	7	4	3992
ENSG00000100314	Known_gene	CABP7	1	0	0	0	3334
ENSG00000100316	Known_gene	RPL3	21374	17472	19242	21883	1808
ENSG00000100319	Known_gene	ZMAT5	189	182	205	189	1106
ENSG00000100320	Known_gene	RBFOX2	201	432	517	174	7973
ENSG00000100321	Known_gene	SYNGR1	66	74	91	51	5634
ENSG00000100324	Known_gene	TAB1	45	35	37	51	3532
ENSG00000100325	Known_gene	ASCC2	37	63	103	42	3740
ENSG00000100330	Known_gene	MTMR3	26	35	19	29	9019
ENSG00000100335	Known_gene	MIEF1	82	45	74	88	6080
ENSG00000100336	Known_gene	APOL4	3	110	11	2	4213
ENSG00000100342	Known_gene	APOL1	1	0	0	0	3305
ENSG00000100344	Known_gene	PNPLA3	49	36	40	18	2914
ENSG00000100345	Known_gene	MYH9	570	1223	1084	199	7674
ENSG00000100347	Known_gene	SAMM50	372	394	487	343	1697
ENSG00000100348	Known_gene	TXN2	695	567	681	667	1659
[truncated: 15,340 more rows]
